# Supplementary material for: Analysis of the Lactobacillus casei supragenome and its influence in species evolution and lifestyle adaptation
Source: BMC Genomics. 2012 Oct 5;13:533. doi: 10.1186/1471-2164-13-533 (PMC3496567; doi:10.1186/1471-2164-13-533)
Supplement: Additional file 2 — Table S1. Protein homology data for predicted strain-specific accessory gene products in L. casei strains. [file 1471-2164-13-533-S2.xls]

## Sheet: Lca12A
Table S1 Protein homology data for predicted accessory gene products in L. casei strains
ASAP ID	GenBank Annotation	Genome	NCBI Accession Number	E-value	ASAP Feature Length	ASAP Predicted Product
ALO-0001001	prophage Lp1 protein 18	Enterococcus faecalis T2	ZP_05425984.1	1e-62	328	RecT family recombinational DNA repair protein
ALO-0000607	Cro/CI family transcriptional regulator	Enterococcus faecium	YP_002274407.1	8e-12	198	hypothetical protein
ALO-0000139	transposase	Lactobacillus casei ATCC 334	YP_806556.1	3e-31	67	transposase
ALO-0002777	transposase	Lactobacillus casei ATCC 334	YP_806726.1	9e-50	92	transposase
ALO-0000012	transposase	Lactobacillus casei ATCC 334	YP_806556.1	5e-42	82	transposase
ALO-0000819	transposase	Lactobacillus casei ATCC 334	YP_806556.1	5e-42	82	transposase
ALO-0001042	transposase	Lactobacillus casei ATCC 334	YP_806556.1	5e-42	82	transposase
ALO-0002276	transposase	Lactobacillus casei ATCC 334	YP_806556.1	5e-42	82	transposase
ALO-0002529	transposase	Lactobacillus casei ATCC 334	YP_806556.1	5e-42	82	transposase
ALO-0002651	transposase	Lactobacillus casei ATCC 334	YP_806556.1	5e-42	82	transposase
ALO-0002820	transposase	Lactobacillus casei ATCC 334	YP_806556.1	5e-42	82	transposase
ALO-0002858	transposase	Lactobacillus casei ATCC 334	YP_806556.1	5e-42	82	transposase
ALO-0002859	transposase	Lactobacillus casei ATCC 334	YP_806556.1	5e-42	82	transposase
ALO-0002451	glucosamine--fructose-6-phosphate aminotransferase	Lactobacillus casei ATCC 334	YP_806257.1	e-100	179	glucosamine-fructose-6-phosphate aminotransferase [isomerizing]
ALO-0002300	transposase	Lactobacillus casei ATCC 334	YP_806726.1	8e-73	146	transposase
ALO-0000864	HAD superfamily hydrolase	Lactobacillus casei ATCC 334	YP_806089.1	3e-39	83	5'-nucleotidase
ALO-0002267	Lyzozyme M1 (1,4-beta-N-acetylmuramidase)	Lactobacillus casei ATCC 334	YP_805885.1	5e-58	118	putative lysin
ALO-0000160	transposase	Lactobacillus casei ATCC 334	YP_806556.1	1e-60	117	transposase
ALO-0000069	glycerophosphoryl diester phosphodiesterase	Lactobacillus casei str. Zhang	YP_003788801.1	2e-19	45	glycerophosphoryl diester phosphodiesterase
ALO-0000158	tyrosyl-tRNA synthetase	Lactobacillus casei str. Zhang	YP_003789030.1	e-124	50	tyrosyl-tRNA synthetase (pseudogene)
ALO-0001281	transposase	Lactobacillus casei str. Zhang	YP_003789057.1	5e-27	56	transposase
ALO-0000865	transposase	Lactobacillus casei str. Zhang	YP_003789057.1	8e-39	76	transposase
ALO-0000806	cell wall-associated hydrolase	Lactobacillus casei str. Zhang	YP_003789251.1	2e-34	70	cell wall-associated hydrolase
ALO-0001375	hypothetical protein LcorcK3_07612	Lactobacillus coryniformis subsp. coryniformis KCTC 3167	ZP_08477471.1	6e-87	295	diacylglycerol kinase catalytic domain-containing transcriptional regulator
ALO-0000997	predicted protein	Lactobacillus paracasei subsp. paracasei 8700:2	ZP_04674328.1	5e-19	65	hypothetical protein
ALO-0001376	predicted protein	Lactobacillus paracasei subsp. paracasei 8700:2	ZP_04674973.1	9e-55	111	hypothetical protein
ALO-0001378	predicted protein	Lactobacillus paracasei subsp. paracasei 8700:2	ZP_04674971.1	8e-25	62	hypothetical protein
ALO-0001525	conserved hypothetical protein	Lactobacillus paracasei subsp. paracasei 8700:2	ZP_04674704.1	3e-31	67	Cu(I)-responsive transcriptional regulator
ALO-0001676	LOW QUALITY PROTEIN: transposase	Lactobacillus paracasei subsp. paracasei 8700:2	ZP_04674554.1	7e-32	69	hypothetical protein
ALO-0001680	predicted protein	Lactobacillus paracasei subsp. paracasei 8700:2	ZP_04674551.1	0	527	putative phage protein
ALO-0002390	conserved hypothetical protein	Lactobacillus paracasei subsp. paracasei 8700:2	ZP_04674252.1	e-119	211	hypothetical protein
ALO-0002411	glucan 1,6-alpha-glucosidase	Lactobacillus paracasei subsp. paracasei 8700:2	ZP_04674274.1	e-153	268	oligo-1,6-glucosidase
ALO-0002284	DNA polymerase III	Lactobacillus paracasei subsp. paracasei 8700:2	ZP_04674376.1	1e-71	139	DNA polymerase III alpha subunit
ALO-0000159	conserved hypothetical protein	Lactobacillus paracasei subsp. paracasei 8700:2	ZP_04673245.1	1e-25	57	hypothetical protein
ALO-0001183	xylulokinase	Lactobacillus paracasei subsp. paracasei 8700:2	ZP_04674023.1	2e-37	77	xylulose kinase
ALO-0002496	predicted protein	Lactobacillus paracasei subsp. paracasei 8700:2	ZP_04674867.1	3e-21	52	hypothetical protein
ALO-0000486	alcohol dehydrogenase superfamily protein	Lactobacillus paracasei subsp. paracasei 8700:2	ZP_04673657.1	5e-44	86	hypothetical protein
ALO-0001681	conserved hypothetical protein	Lactobacillus paracasei subsp. paracasei 8700:2	ZP_04674550.1	2e-42	85	hypothetical protein
ALO-0000986	ArpU family phage transcriptional regulator	Lactobacillus paracasei subsp. paracasei ATCC 25302	ZP_03964208.1	8e-44	87	hypothetical protein
ALO-0001288	Phenylalanyl-tRNA synthetase beta chain (phenylalanine--tRNA ligase beta chain) (PheRS)	Lactobacillus paracasei subsp. paracasei ATCC 25302	ZP_03964882.1	4e-57	117	phenylalanyl-tRNA synthetase beta chain
ALO-0000958	endolysin	Lactobacillus paracasei subsp. paracasei ATCC 25302	ZP_03964723.1	2e-65	132	lysozyme M1 (1,4-beta-N-acetylmuramidase)
ALO-0002268	hypothetical protein STRINF_01561	Streptococcus infantarius subsp. infantarius ATCC BAA-102	ZP_02920680.1	6e-39	157	uncharacterized phage-associated protein
ALO-0001785	ribosome recycling factor	Streptococcus pneumoniae SP23-BS72	ZP_01834868.1	0.003	112	hypothetical protein
ALO-0000618	No BLAST hit.				57	hypothetical protein
ALO-0000991	No BLAST hit.				91	hypothetical protein
ALO-0001006	No BLAST hit.				65	hypothetical protein
ALO-0001007	No BLAST hit.				77	hypothetical protein
ALO-0001383	No BLAST hit.				66	hypothetical protein

## Sheet: Lca21-1
Table S1 Protein homology data for predicted accessory gene products in L. casei strains
ASAP ID	GenBank Annotation	Genome	NCBI Accession Number	E-value	ASAP Feature Length	ASAP Predicted Product
ALP-0001818	hypothetical protein AbauAB_17483	Acinetobacter baumannii AB900	ZP_04663419.1	2e-27	168	hypothetical protein
ALP-0000271	hypothetical protein ANACOL_01689	Anaerotruncus colihominis DSM 17241	ZP_02442399.1	9e-16	168	TetR family transcriptional regulator
ALP-0002526	NifA/NtrC family transcriptional regulator	Bacillus licheniformis ATCC 14580	YP_079974.1	1e-27	153	NifA/NtrC family transcriptional regulator
ALP-0000363	hypothetical protein Bsel_0967	Bacillus selenitireducens MLS10	YP_003699055.1	e-123	346	transposase
ALP-0002525	NifA/NtrC family transcriptional regulator	Bacillus subtilis subsp. subtilis str. 168	ZP_03592490.1	e-126	563	NtrC family transcriptional regulator
ALP-0002631	hypothetical protein bthur0008_32470	Bacillus thuringiensis serovar berliner ATCC 10792	ZP_04103168.1	1e-23	170	collagen adhesion protein
ALP-0002287	hypothetical protein bthur0010_53320	Bacillus thuringiensis serovar pondicheriensis BGSC 4BA1	ZP_04093647.1	0.68	99	hypothetical protein
ALP-0003143	terminase	Bacillus weihenstephanensis KBAB4	YP_001646391.1	5e-61	222	phage terminase large subunit
ALP-0001677	hypothetical protein Csac_1806	Caldicellulosiruptor saccharolyticus DSM 8903	YP_001180582.1	0.55	366	hypothetical protein
ALP-0002274	hypothetical protein CAT7_11030	Carnobacterium sp. AT7	ZP_02184589.1	2e-33	435	hypothetical protein
ALP-0001678	glycosyl transferase, WecB/TagA/CpsF family	Chlorobium limicola DSM 245	YP_001943852.1	2e-42	241	sugar/glycosyl transferase
ALP-0001679	exopolysaccharide biosynthesis protein	Clostridium botulinum F str. Langeland	YP_001391981.1	7e-34	335	capsular polysaccharide biosynthesis protein
ALP-0001821	putative ATP-dependent DNA helicase	Clostridium ljungdahlii DSM 13528	YP_003781167.1	e-123	616	ATP-dependent DNA helicase pcrA
ALP-0001498	hypothetical protein HMPREF9514_02325	Enterococcus faecalis TX0855	ZP_07554796.1	e-124	359	membrane protein
ALP-0002531	PTS system mannose/fructose/sorbose family IID component	Enterococcus faecalis TX1346	EFU17132.1	3e-14	74	PTS system mannose-specific IID component
ALP-0001680	polysaccharide biosynthesis protein	Enterococcus faecium 1,230,933	ZP_05659832.1	3e-63	368	polysaccharide biosynthesis protein CpsL
ALP-0000085	protein of hypothetical function DUF1304	Enterococcus italicus DSM 15952	ZP_07896781.1	1e-36	108	hypothetical protein
ALP-0002619	transcriptional regulator, RpiR family	Geobacillus sp. G11MC16	ZP_03149123.1	3e-24	254	hypothetical protein
ALP-0000076	hypothetical protein pLA103_15	Lactobacillus acidophilus	NP_604420.1	1e-39	129	hypothetical protein
ALP-0000272	hypothetical protein HMPREF0494_1964	Lactobacillus antri DSM 16041	ZP_05746570.1	3e-89	358	dihydrodipicolinate reductas
ALP-0002611	conserved hypothetical protein	Lactobacillus antri DSM 16041	ZP_05745899.1	6e-07	41	hypothetical protein
ALP-0000361	XRE family transcriptional regulator	Lactobacillus brevis subsp. gravesensis ATCC 27305	ZP_03940815.1	e-105	245	hypothetical protein
ALP-0001568	Phage anti-repressor protein	Lactobacillus casei ATCC 334	YP_805789.1	4e-39	129	phage anti-repressor protein
ALP-0001737	hypothetical protein LSEI_0542	Lactobacillus casei ATCC 334	YP_805833.1	1e-75	152	hypothetical protein
ALP-0002616	dehydrogenase related protein	Lactobacillus casei ATCC 334	YP_807500.1	4e-72	326	predicted dehydrogenase-related protein
ALP-0003166	transposase	Lactobacillus casei ATCC 334	YP_806556.1	7e-87	162	transposase
ALP-0002856	transposase	Lactobacillus casei ATCC 334	YP_806726.1	1e-12	33	transposase
ALP-0001885	chromosome segregation ATPase	Lactobacillus casei ATCC 334	YP_806822.1	4e-26	102	chromosome partition protein
ALP-0000205	amino acid transporter	Lactobacillus casei ATCC 334	YP_805605.1	8e-12	49	amino acid transporter
ALP-0003020	hypothetical protein LSEI_1235	Lactobacillus casei ATCC 334	YP_806463.1	8e-30	68	hypothetical protein
ALP-0003165	hypothetical protein LSEI_1235	Lactobacillus casei ATCC 334	YP_806463.1	8e-30	68	hypothetical protein
ALP-0001476	fusion of IIA, IIB and IIC component of mannitol/fructose-specific phosphotransferase system mannitol/fructose-specific	Lactobacillus casei ATCC 334	YP_806568.1	3e-50	100	PTS system, fructose-specific IIABC components
ALP-0001367	transposase	Lactobacillus casei ATCC 334	YP_806726.1	2e-38	73	transposase
ALP-0000893	transposase	Lactobacillus casei ATCC 334	YP_806556.1	4e-28	60	transposase
ALP-0001369	transposase	Lactobacillus casei ATCC 334	YP_806556.1	4e-28	60	transposase
ALP-0001495	transposase	Lactobacillus casei ATCC 334	YP_805542.1	2e-41	82	transposase
ALP-0002602	transposase	Lactobacillus casei ATCC 334	YP_806556.1	4e-28	60	transposase
ALP-0002603	transposase	Lactobacillus casei ATCC 334	YP_806556.1	4e-28	60	transposase
ALP-0001729	Type IV secretory pathway, VirD4 component	Lactobacillus casei ATCC 334	YP_805825.1	5e-67	168	type IV secretory pathway, VirD4 component
ALP-0002781	hypothetical protein LSEI_1122	Lactobacillus casei ATCC 334	YP_806355.1	1e-20	52	hypothetical protein
ALP-0000003	transposase	Lactobacillus casei ATCC 334	YP_796435.1	7e-08	35	hypothetical protein
ALP-0002127	phosphotransferase system, mannose/fructose-specific component IIA	Lactobacillus casei ATCC 334	YP_807984.1	6e-37	74	PTS system, mannose-specific IIBA components
ALP-0000371	transposase	Lactobacillus casei ATCC 334	YP_806556.1	5e-42	82	transposase
ALP-0000628	transposase	Lactobacillus casei ATCC 334	YP_806556.1	5e-42	82	transposase
ALP-0001220	transposase	Lactobacillus casei ATCC 334	YP_806556.1	5e-42	82	transposase
ALP-0001503	transposase	Lactobacillus casei ATCC 334	YP_806556.1	5e-42	82	transposase
ALP-0002291	transposase	Lactobacillus casei ATCC 334	YP_806556.1	5e-42	82	transposase
ALP-0003204	transposase	Lactobacillus casei ATCC 334	YP_806556.1	5e-42	82	transposase
ALP-0001496	transposase	Lactobacillus casei ATCC 334	YP_805877.1	5e-29	59	transposase
ALP-0000962	IS30 family transposase	Lactobacillus casei ATCC 334	YP_807205.1	1e-55	102	IS30 family transposase
ALP-0000862	glycerol uptake facilitator related permease (major Intrinsic protein family)	Lactobacillus casei ATCC 334	YP_806079.1	9e-35	75	glycerol uptake facilitator protein
ALP-0001493	pyruvate kinase	Lactobacillus casei ATCC 334	YP_806585.1	3e-85	181	pyruvate kinase
ALP-0003125	DNA replication protein	Lactobacillus casei ATCC 334	YP_805800.1	2e-42	86	helicase loader
ALP-0003333	transposase	Lactobacillus casei ATCC 334	YP_805542.1	1e-66	128	transposase
ALP-0000960	hypothetical protein LSEI_2711	Lactobacillus casei ATCC 334	YP_807868.1	4e-35	81	4-hydroxy-2-oxoglutarate aldolase
ALP-0001559	IS30 family transposase	Lactobacillus casei ATCC 334	YP_807205.1	2e-55	108	IS30 family transposase
ALP-0000402	IS30 family transposase	Lactobacillus casei ATCC 334	YP_806558.1	2e-57	111	IS30 family transposase
ALP-0000824	hypothetical protein LSEI_0762	Lactobacillus casei ATCC 334	YP_806040.1	1e-14	52	hypothetical protein
ALP-0000519	tRNA (uracil-5-)-methyltransferase related enzyme	Lactobacillus casei ATCC 334	YP_806297.1	2e-82	161	TrmA family RNA methyltransferase
ALP-0000961	hypothetical protein LSEI_2711	Lactobacillus casei ATCC 334	YP_807868.1	8e-45	92	4-hydroxy-2-oxoglutarate aldolase
ALP-0001738	hypothetical protein LSEI_0542	Lactobacillus casei ATCC 334	YP_805833.1	3e-54	109	hypothetical protein
ALP-0001340	3-oxoacyl-acyl carrier protein reductase	Lactobacillus casei ATCC 334	YP_807307.1	1e-58	116	3-oxoacyl-[acyl-carrier protein] reductase
ALP-0001705	predicted ORF	Lactobacillus casei BD-II	AEA58697.1	6e-39	83	hypothetical protein
ALP-0002221	hypothetical protein LCBD_p14	Lactobacillus casei BD-II	AEA58654.1	1e-27	68	major facilitator superfamily permease
ALP-0002637	hypothetical protein LCBD_p18	Lactobacillus casei BD-II	AEA58658.1	8e-23	55	hypothetical protein
ALP-0000670	hypothetical protein LCABL_05650	lactobacillus casei BL23	YP_001986548.1	e-116	249	hypothetical protein
ALP-0002081	succinyl-diaminopimelate desuccinylase (Lmo0265 protein)	lactobacillus casei BL23	YP_001987946.1	4e-12	37	acetylornithine deacetylase
ALP-0002908	hypothetical protein LCABL_00530	lactobacillus casei BL23	YP_001986043.1	9e-23	48	hypothetical protein
ALP-0001374	cysteine desulfurase / Selenocysteine lyase	lactobacillus casei BL23	YP_001987417.1	4e-18	47	cysteine desulfurase
ALP-0001608	hypothetical protein LCABL_00530	lactobacillus casei BL23	YP_001986043.1	5e-50	94	hypothetical protein
ALP-0000191	peptide ABC transporter substrate-binding protein	lactobacillus casei BL23	YP_001986291.1	4e-64	150	periplasmic-binding component of an ABC superfamily oligopeptide transporter
ALP-0000267	peptide ABC transporter substrate-binding protein	lactobacillus casei BL23	YP_001988072.1	e-121	214	periplasmic-binding component of an ABC superfamily oligopeptide transporter
ALP-0001240	transporter	lactobacillus casei BL23	YP_001986048.1	2e-89	200	major facilitator superfamily permease
ALP-0003175	Lmo0466 protein	lactobacillus casei BL23	YP_001987406.1	e-130	266	hypothetical protein
ALP-0001718	hypothetical protein LC2W_p23	Lactobacillus casei LC2W	AEA55481.1	3e-24	84	hypothetical protein
ALP-0002630	hypothetical protein LC2W_p26	Lactobacillus casei LC2W	AEA55484.1	1e-12	62	hypothetical protein
ALP-0002633	hypothetical protein LC2W_p23	Lactobacillus casei LC2W	AEA55481.1	2e-08	83	hypothetical protein
ALP-0002635	hypothetical protein LC2W_0586	Lactobacillus casei LC2W	AEA52920.1	0.091	45	hypothetical protein
ALP-0000813	Sodium/hydrogen exchanger	Lactobacillus casei LC2W	AEA53164.1	1e-34	88	Na(+)/H(+) antiporter
ALP-0003200	amidase	Lactobacillus casei str. Zhang	YP_003789870.1	5e-41	125	amidase
ALP-0003173	transposase	Lactobacillus casei str. Zhang	YP_003787795.1	1e-18	43	transposase
ALP-0003110	serine/threonine protein kinase	Lactobacillus casei str. Zhang	YP_003788971.1	3e-27	71	hypothetical protein
ALP-0000365	transposase	Lactobacillus casei str. Zhang	YP_003789057.1	1e-37	72	transposase
ALP-0000565	transposase	Lactobacillus casei str. Zhang	YP_003789057.1	2e-39	75	transposase
ALP-0001270	Very conserved membrane protein	Lactobacillus casei str. Zhang	YP_003789007.1	2e-66	120	very conserved membrane protein
ALP-0002358	ABC transporter ATPase	Lactobacillus casei str. Zhang	YP_003789274.1	2e-67	146	ATPase component of an ABC superfamily transporter
ALP-0001450	DNA polymerase III subunit delta	Lactobacillus casei str. Zhang	YP_003788399.1	1e-44	85	DNA polymerase III delta subunit
ALP-0001458	BS_ysoA-like protein	Lactobacillus casei str. Zhang	YP_003788404.1	4e-37	77	hypothetical protein
ALP-0002692	dipeptidase	Lactobacillus casei str. Zhang	YP_003789785.1	1e-73	134	acetylornithine deacetylase/succinyl-diaminopimelate desuccinylase
ALP-0001686	WelE	Lactobacillus casei str. Zhang	YP_003789061.1	7e-06	78	hypothetical protein
ALP-0000504	acetyl-CoA carboxylase, carboxyltransferase component-like protein	Lactobacillus casei str. Zhang	YP_003788119.1	3e-14	40	hypothetical protein
ALP-0000554	putative transposase PrcB	Lactobacillus casei str. Zhang	YP_003787293.1	2e-84	148	IS30 family transposase
ALP-0001819	superfamily II DNA/RNA helicase	Lactobacillus coryniformis subsp. torquens KCTC 3535	ZP_08574937.1	0	1587	type III restriction endonuclease
ALP-0000079	putative LtrC	Lactobacillus coryniformis subsp. torquens KCTC 3535	ZP_08574882.1	6e-22	59	LtrC-like protein
ALP-0001817	hypothetical protein LfarK3_03882	Lactobacillus farciminis KCTC 3681	ZP_08576242.1	2e-54	217	hypothetical protein
ALP-0001816	predicted protein	Lactobacillus fermentum 28-3-CHN	ZP_05863240.1	3e-25	172	hypothetical protein
ALP-0001257	transposase	Lactobacillus fermentum 28-3-CHN	ZP_05864026.1	6e-36	69	transposase
ALP-0001742	transposase	Lactobacillus fermentum 28-3-CHN	ZP_05864026.1	6e-37	71	transposase
ALP-0001685	glycosyltransferase	Lactobacillus fermentum 28-3-CHN	ZP_05863740.1	2e-06	79	hypothetical protein
ALP-0001675	Possible integrase	Lactobacillus helveticus H10	ADX70852.1	2e-50	103	putative transposase B
ALP-0000259	Lipoprotein	Lactobacillus kefiranofaciens ZW3	YP_004563531.1	e-141	275	putative lipoprotein
ALP-0001594	AF322594_4 putative transposase PrcB	Lactobacillus paracasei	AAG48147.1	2e-69	132	IS30 family transposase
ALP-0000356	hypothetical protein pCD01p03	Lactobacillus paracasei subsp. paracasei	YP_003329269.1	0.31	49	hypothetical protein
ALP-0002277	putative transposase	Lactobacillus paracasei subsp. paracasei	YP_003329267.1	7e-29	83	transposase
ALP-0000257	putative transposase	Lactobacillus paracasei subsp. paracasei	YP_003329267.1	2e-25	92	transposase
ALP-0000350	predicted protein	Lactobacillus paracasei subsp. paracasei 8700:2	ZP_04673385.1	3e-17	46	hypothetical protein
ALP-0003228	predicted protein	Lactobacillus paracasei subsp. paracasei 8700:2	ZP_04673048.1	1e-18	48	hypothetical protein
ALP-0003341	conserved hypothetical protein	Lactobacillus paracasei subsp. paracasei 8700:2	ZP_04672938.1	e-144	260	hypothetical protein
ALP-0000626	neutral endopeptidase	Lactobacillus paracasei subsp. paracasei 8700:2	ZP_04674474.1	2e-18	45	neutral endopeptidase
ALP-0002315	thymidine phosphorylase	Lactobacillus paracasei subsp. paracasei 8700:2	ZP_04673093.1	3e-19	47	pyrimidine-nucleoside phosphorylase
ALP-0003340	conserved hypothetical protein	Lactobacillus paracasei subsp. paracasei 8700:2	ZP_04672938.1	4e-20	57	hypothetical protein
ALP-0003336	EpsI protein	Lactobacillus paracasei subsp. paracasei 8700:2	ZP_04672942.1	8e-12	44	hypothetical protein
ALP-0002304	conserved hypothetical protein	Lactobacillus paracasei subsp. paracasei 8700:2	ZP_04673084.1	e-132	234	CRISPR-associated SAG0894 family protein
ALP-0001266	EpsV protein	Lactobacillus paracasei subsp. paracasei 8700:2	ZP_04672892.1	7e-28	64	hypothetical protein
ALP-0001907	primosomal protein N'	Lactobacillus paracasei subsp. paracasei 8700:2	ZP_04675018.1	2e-92	177	DNA helicase
ALP-0002486	conserved hypothetical protein	Lactobacillus paracasei subsp. paracasei 8700:2	ZP_04674024.1	4e-41	82	5-keto-2-deoxy-D-gluconate-6 phosphate aldolase
ALP-0001357	conserved hypothetical protein	Lactobacillus paracasei subsp. paracasei 8700:2	ZP_04673016.1	8e-39	76	hypothetical protein
ALP-0003220	aspartate kinase	Lactobacillus paracasei subsp. paracasei 8700:2	ZP_04673042.1	1e-72	138	aspartokinase
ALP-0001654	oxidoreductase	Lactobacillus paracasei subsp. paracasei 8700:2	ZP_04672472.1	4e-39	79	short-chain dehydrogenase/reductase family oxidoreductase
ALP-0002659	selenocysteine synthase	Lactobacillus paracasei subsp. paracasei 8700:2	ZP_04673607.1	2e-65	124	L-seryl-tRNA(Sec) selenium transferase-related protein
ALP-0003356	transcriptional regulator	Lactobacillus paracasei subsp. paracasei 8700:2	ZP_04673494.1	7e-46	98	transcriptional regulator
ALP-0000222	permease of the major facilitator superfamily protein	Lactobacillus paracasei subsp. paracasei 8700:2	ZP_04672403.1	1e-93	177	major facilitator superfamily permease
ALP-0000632	conserved hypothetical protein	Lactobacillus paracasei subsp. paracasei 8700:2	ZP_04673495.1	5e-57	128	tellurite resistance protein related permease
ALP-0001577	DNA replication protein	Lactobacillus paracasei subsp. paracasei 8700:2	ZP_04674958.1	2e-64	127	helicase loader
ALP-0000968	collagen binding protein	Lactobacillus paracasei subsp. paracasei ATCC 25302	ZP_03964327.1	2e-14	41	periplasmic-binding component of an ABC-type amino acid transport/signal transduction system
ALP-0003176	possible zinc-exporting ATPase	Lactobacillus paracasei subsp. paracasei ATCC 25302	ZP_03962837.1	1e-55	113	cation transport ATPase
ALP-0002841	aldo/keto reductase	Lactobacillus paracasei subsp. paracasei ATCC 25302	ZP_03963020.1	3e-18	64	predicted oxidoreductase
ALP-0002992	ABC superfamily ATP binding cassette transporter, ABC protein	Lactobacillus paracasei subsp. paracasei ATCC 25302	ZP_03965360.1	6e-33	81	ATPase component of an ABC superfamily multidrug transporter
ALP-0001952	uridine kinase	Lactobacillus paracasei subsp. paracasei ATCC 25302	ZP_03964884.1	3e-20	62	uridine kinase
ALP-0001264	group 1 glycosyl transferase	Lactobacillus paracasei subsp. paracasei ATCC 25302	ZP_03964155.1	9e-66	121	group 1 glycosyltransferase
ALP-0002099	POT family proton (H+)-dependent oligopeptide transporter	Lactobacillus paracasei subsp. paracasei ATCC 25302	ZP_03964737.1	2e-82	154	di/tripeptide permease
ALP-0000669	conserved hypothetical protein	Lactobacillus paracasei subsp. paracasei ATCC 25302	ZP_03965752.1	7e-14	38	hypothetical protein
ALP-0000657	conserved hypothetical protein	Lactobacillus paracasei subsp. paracasei ATCC 25302	ZP_03962973.1	1e-38	77	hypothetical protein
ALP-0002533	pyrrolidone-carboxylate peptidase (5-oxoprolyl-peptidase)	Lactobacillus paracasei subsp. paracasei ATCC 25302	ZP_03964617.1	1e-50	97	pyrrolidone-carboxylate peptidase
ALP-0000056	transposase	Lactobacillus pentosus MP-10	CCB82560.1	7e-46	126	transposase
ALP-0003145	Terminase	Lactobacillus plantarum JDM1	YP_003062087.1	2e-36	117	phage terminase large subunit
ALP-0000665	hypothetical protein LPST_C1700	Lactobacillus plantarum subsp. plantarum ST-III	YP_003925010.1	2e-08	67	hypothetical protein
ALP-0000258	glycosyltransferase (putative)	Lactobacillus plantarum WCFS1	NP_786059.1	2e-96	360	putative glycosyltransferase
ALP-0001696	fructose-bisphosphate aldolase	Lactobacillus rhamnosus GG	YP_003170159.1	e-121	290	tagatose-1,6-bisphosphate aldolase AgaY
ALP-0001700	lactose phosphotransferase system repressor	Lactobacillus rhamnosus GG	YP_003170154.1	e-125	254	lactose phosphotransferase system repressor
ALP-0001701	fructokinase	Lactobacillus rhamnosus GG	YP_003170153.1	e-132	284	fructokinase
ALP-0003124	transposase IS30 family protein	Lactobacillus rhamnosus GG	YP_003169766.1	4e-85	149	IS30 family transposase
ALP-0000065	transposase	Lactobacillus rhamnosus HN001	YP_002221606.1	5e-50	98	transposase
ALP-0000070	transposase	Lactobacillus rhamnosus HN001	YP_002221606.1	2e-51	98	transposase
ALP-0000077	hypothetical protein LRH_08888	Lactobacillus rhamnosus HN001	ZP_03211847.1	0	519	RNA-directed DNA polymerase
ALP-0000564	DNA integration/recombination/inversion protein	Lactobacillus rhamnosus HN001	YP_002221609.1	2e-72	142	Pin-related site-specific recombinase/DNA invertase
ALP-0003171	RepR protein	Lactobacillus rhamnosus HN001	YP_002221641.1	1e-72	221	hypothetical protein
ALP-0000251	predicted ORF	Lactobacillus rhamnosus Lc 705	YP_003175617.1	8e-68	149	hypothetical protein
ALP-0000253	predicted ORF	Lactobacillus rhamnosus Lc 705	YP_003175619.1	7e-72	148	hypothetical protein
ALP-0002175	phage-related transcriptional regulator	Lactobacillus rhamnosus Lc 705	YP_003173751.1	e-119	217	hypothetical protein
ALP-0000662	conserved hypothetical protein	Lactobacillus rhamnosus LMS2-1	ZP_04440360.1	4e-41	84	hypothetical protein
ALP-0001690	PTS family galactitol (gat) porter component IIC	Lactobacillus rhamnosus LMS2-1	ZP_04439512.1	0	427	PTS system galactitol-specific IIC component
ALP-0001691	hypothetical protein HMPREF0539_0042	Lactobacillus rhamnosus LMS2-1	ZP_04439511.1	2e-39	81	hypothetical protein
ALP-0001693	possible 2-dehydro-3-deoxy-6-phosphogalactonate aldolase	Lactobacillus rhamnosus LMS2-1	ZP_04439509.1	e-108	207	4-hydroxy-2-oxoglutarate aldolase / 2-dehydro-3-deoxyphosphogluconate aldolase
ALP-0002610	IS431mec transposase	Lactobacillus rhamnosus LMS2-1	ZP_04440273.1	e-105	194	transposase
ALP-0002624	hypothetical protein HMPREF0539_0027	Lactobacillus rhamnosus LMS2-1	ZP_04439496.1	8e-46	113	hypothetical protein
ALP-0002894	hypothetical protein HMPREF0539_1457	Lactobacillus rhamnosus LMS2-1	ZP_04440926.1	5e-80	251	hypothetical protein
ALP-0003172	transposase	Lactobacillus rhamnosus LMS2-1	ZP_04442567.1	4e-48	139	hypothetical protein
ALP-0001083	ribonucleoside-triphosphate reductase	Lactobacillus rhamnosus LMS2-1	ZP_04441637.1	2e-13	44	coenzyme B12-dependent class II ribonucleotide reductase
ALP-0003130	integrase	Lactobacillus rhamnosus LMS2-1	ZP_04440376.1	2e-23	57	integrase
ALP-0000430	IS30 family transposase	Lactobacillus rhamnosus LMS2-1	ZP_04442602.1	4e-27	69	IS30 family transposase
ALP-0002890	conserved hypothetical protein	Lactobacillus rhamnosus LMS2-1	ZP_04440923.1	4e-83	295	hypothetical protein
ALP-0001692	PTS family fructose/mannitol porter component IIA	Lactobacillus rhamnosus LMS2-1	ZP_04439510.1	1e-28	62	hypothetical protein
ALP-0001592	protease synthase and sporulation negative regulatory protein PAI 1	Leuconostoc kimchii IMSNU 11154	YP_003620608.1	8e-22	81	protease synthase and sporulation negative regulatory protein pai 1
ALP-0001500	small multidrug resistance protein	Leuconostoc mesenteroides subsp. cremoris ATCC 19254	ZP_03913846.1	1e-12	61	quaternary ammonium compound-resistance protein
ALP-0001684	N-acylneuraminate cytidylyltransferase	Listeria grayi DSM 20601	ZP_07053678.1	4e-46	229	N-acetylneuraminate cytidylyltransferase
ALP-0002278	purine catabolism regulatory protein, putative	Listeria seeligeri serovar 1/2b str. SLCC3954	YP_003463621.1	4e-66	524	regulator of polyketide synthase expression
ALP-0002634	nucleoid protein HU beta subunit	Methylobacillus flagellatus KT	YP_544128.1	1e-15	112	DNA-binding protein HBsu
ALP-0000033	hypothetical protein MCJ_002030	Mycoplasma conjunctivae HRC/581	YP_002960717.1	3e-65	259	type II restriction enzyme
ALP-0001497	hypothetical protein OB1244	Oceanobacillus iheyensis HTE831	NP_692165.1	1e-19	118	hypothetical protein
ALP-0000002	transposase	Oenococcus oeni PSU-1	YP_809975.1	1e-67	125	IS1480 transposase
ALP-0000086	transposase	Oenococcus oeni PSU-1	YP_809975.1	2e-67	125	transposase
ALP-0000979	transposase	Oenococcus oeni PSU-1	YP_809975.1	6e-52	98	hypothetical protein
ALP-0002208	transposase	Oenococcus oeni PSU-1	YP_809975.1	6e-52	98	transposase
ALP-0002272	transposase	Oenococcus oeni PSU-1	YP_809975.1	6e-73	137	transposase
ALP-0001499	2-dehydropantoate 2-reductase	Parascardovia denticolens DSM 10105	ZP_07867674.1	e-124	319	2-dehydropantoate 2-reductase
ALP-0001683	transferase hexapeptide repeat containing protein	Runella slithyformis DSM 19594	AEI50308.1	0.014	41	hypothetical protein
ALP-0002209	conserved hypothetical protein	Scardovia inopinata F0304	ZP_06756418.1	4e-10	43	hypothetical protein
ALP-0002656	conserved hypothetical protein	Scardovia inopinata F0304	ZP_06756418.1	3e-12	39	hypothetical protein
ALP-0002283	conserved hypothetical protein	Staphylococcus pseudintermedius ED99	ADX76897.1	9e-05	87	hypothetical protein
ALP-0001681	N-acetylneuraminic acid synthetase	Streptococcus agalactiae ATCC 13813	ABV59028.1	e-131	339	N-acetylneuraminate synthase
ALP-0001820	hypothetical protein SSU05_0935	Streptococcus suis 05ZYH33	YP_001198301.1	e-154	702	hypothetical protein
ALP-0001682	UDP-N-acetylglucosamine 2-epimerase	Streptococcus suis JS14	ADV69644.1	e-107	381	UDP-N-acetylglucosamine 2-epimerase
ALP-0003164	No BLAST hit.				55	hypothetical protein

## Sheet: Lca32G
Table S1 Protein homology data for predicted accessory gene products in L. casei strains
ASAP ID	GenBank Annotation	Genome	NCBI Accession Number	E-value	ASAP Feature Length	ASAP Predicted Product
ALQ-0000284	putative phage tail component, N-terminal domain protein	Aerococcus urinae ACS-120-V-Col10a	YP_004321024.1	8e-99	328	multiple sugar metabolism (MSM) regulatory protein
ALQ-0002097	glycosyltransferase	Clostridium acetobutylicum ATCC 824	NP_349666.1	1e-53	381	glycosyltransferase
ALQ-0002011	helicase domain-containing protein	Clostridium cellulovorans 743B	YP_003845035.1	0	1112	ATP-dependent DNA helicase
ALQ-0000851	hypothetical protein DORFOR_02400	Dorea formicigenerans ATCC 27755	ZP_02235514.1	0.49	95	hypothetical protein
ALQ-0000317	hypothetical protein DORLON_02922	Dorea longicatena DSM 13814	ZP_01996897.1	1e-18	369	hypothetical protein
ALQ-0002004	hypothetical protein EUBHAL_00500	Eubacterium hallii DSM 3353	ZP_03715451.1	1e-81	467	restriction-modification methylase
ALQ-0000870	predicted protein	Fusobacterium varium ATCC 27725	ZP_04858934.1	7e-06	78	hypothetical protein
ALQ-0001500	hypothetical protein pLB925A03_p3	Lactobacillus brevis	YP_002790956.1	5e-35	85	hypothetical protein
ALQ-0001424	putative transposase	Lactobacillus brevis	YP_002790971.1	6e-12	50	transposase
ALQ-0000291	haloacid dehalogenase family hydrolase	Lactobacillus buchneri ATCC 11577	ZP_03941460.1	3e-90	218	putative 2-haloacid dehalogenase
ALQ-0000900	NUDIX family hydrolase	Lactobacillus casei ATCC 334	YP_806511.1	3e-63	124	ADP-ribose pyrophosphatase
ALQ-0001421	transposase	Lactobacillus casei ATCC 334	YP_805775.1	1e-42	91	transposase
ALQ-0001427	transposase	Lactobacillus casei ATCC 334	YP_806556.1	e-109	201	transposase
ALQ-0002093	PST family polysaccharide transporter	Lactobacillus casei ATCC 334	YP_805543.1	3e-69	296	membrane protein
ALQ-0001423	Beta-fructosidase (levanase/invertase)	Lactobacillus casei ATCC 334	YP_805854.1	1e-05	43	hypothetical protein
ALQ-0000962	acyltransferase	Lactobacillus casei ATCC 334	YP_806572.1	7e-08	38	acyltransferase
ALQ-0001099	transposase	Lactobacillus casei ATCC 334	YP_806108.1	3e-11	34	transposase
ALQ-0000823	cell division protein FtsI/penicillin-binding protein 2	Lactobacillus casei ATCC 334	YP_806494.1	5e-24	56	peptidoglycan synthetase
ALQ-0001772	amino acid transporter	Lactobacillus casei ATCC 334	YP_808025.1	9e-16	43	amino acid transporter
ALQ-0002073	glycogen branching enzyme	Lactobacillus casei ATCC 334	YP_807237.1	1e-32	71	GH-13 family 1,4-alpha-glucan (glycogen) branching enzyme
ALQ-0000878	transposase	Lactobacillus casei ATCC 334	YP_805743.1	1e-12	46	transposase
ALQ-0002031	peptide ABC transporter permease	Lactobacillus casei ATCC 334	YP_807193.1	2e-17	90	permease component of an ABC superfamily antimicrobial peptide transporter
ALQ-0000965	transposase	Lactobacillus casei ATCC 334	YP_805883.1	7e-16	43	transposase
ALQ-0001260	HAD family sugar phosphatase	Lactobacillus casei ATCC 334	YP_806099.1	1e-15	40	hypothetical NagD-like phosphatase
ALQ-0000974	DNA-entry nuclease	Lactobacillus casei ATCC 334	YP_806364.1	5e-12	48	DNA-entry nuclease
ALQ-0000263	hypothetical protein LSEI_0465	Lactobacillus casei ATCC 334	YP_805760.1	e-160	273	predicted cell-wall-anchored protein
ALQ-0001405	NADPH:quinone reductase related Zn-dependent oxidoreductase	Lactobacillus casei ATCC 334	YP_807943.1	4e-29	63	zinc-containing alcohol dehydrogenase/quinone oxidoreductase [NADPH]
ALQ-0001420	transposase	Lactobacillus casei ATCC 334	YP_805883.1	7e-23	54	transposase
ALQ-0002354	parvulin-like peptidyl-prolyl isomerase	Lactobacillus casei ATCC 334	YP_806937.1	3e-26	61	foldase protein PrsA
ALQ-0000845	dipeptidase	Lactobacillus casei ATCC 334	YP_805341.1	5e-54	102	dipeptidase
ALQ-0001416	hypothetical protein LSEI_0553	Lactobacillus casei ATCC 334	YP_805844.1	1e-13	62	hypothetical protein
ALQ-0002548	ATP phosphoribosyltransferase for histidine biosynthesis	Lactobacillus casei ATCC 334	YP_806655.1	9e-38	80	ATP phosphoribosyltransferase regulatory subunit
ALQ-0002733	hypothetical protein LSEI_1843	Lactobacillus casei ATCC 334	YP_807044.1	1e-14	40	hypothetical protein
ALQ-0000536	amino acid transporter	Lactobacillus casei ATCC 334	YP_805917.1	6e-65	125	amino acid transporter
ALQ-0001267	peptidyl-prolyl cis-trans isomerase	Lactobacillus casei ATCC 334	YP_806105.1	1e-18	52	peptidyl-prolyl cis-trans isomerase
ALQ-0001264	hypothetical protein LSEI_0824	Lactobacillus casei ATCC 334	YP_806102.1	9e-17	65	DedA family protein
ALQ-0000347	glutamate synthase subunit beta	Lactobacillus casei ATCC 334	YP_807720.1	7e-83	150	NADPH-dependent glutamate synthase (small subunit)
ALQ-0001246	catabolite control protein A	Lactobacillus casei ATCC 334	YP_806087.1	2e-51	102	catabolite control protein A
ALQ-0000605	rRNA methylase (SpoU class)	Lactobacillus casei ATCC 334	YP_806155.1	2e-24	54	tRNA (cytosine34-2'-O-)-methyltransferase
ALQ-0002546	histidinol dehydrogenase	Lactobacillus casei ATCC 334	YP_806653.1	5e-60	138	histidinol dehydrogenase
ALQ-0003185	ribosomal protein L11 methylase	Lactobacillus casei ATCC 334	YP_806759.1	7e-17	103	ribosomal protein L11 methyltransferase
ALQ-0000133	sugar metabolism regulatory protein	Lactobacillus casei ATCC 334	YP_805669.1	3e-42	119	LacI family transcriptional regulator
ALQ-0002737	Alpha-acetolactate decarboxylase	Lactobacillus casei ATCC 334	YP_807041.1	2e-40	81	alpha-acetolactate decarboxylase
ALQ-0000819	hypothetical protein LSEI_1266	Lactobacillus casei ATCC 334	YP_806491.1	6e-22	51	MraZ family cell division protein
ALQ-0000312	IS30 family transposase	Lactobacillus casei ATCC 334	YP_805326.1	2e-25	85	IS30 family transposase
ALQ-0001159	NADPH:quinone reductase related Zn-dependent oxidoreductase	Lactobacillus casei ATCC 334	YP_806004.1	2e-70	134	zinc-containing alcohol dehydrogenase/quinone oxidoreductase [NADPH]
ALQ-0002781	glycerol dehydrogenase	Lactobacillus casei ATCC 334	YP_808048.1	1e-75	147	glycerol dehydrogenase
ALQ-0002054	hypothetical protein LSEI_2023	Lactobacillus casei ATCC 334	YP_807220.1	6e-53	144	hypothetical protein
ALQ-0002294	hypothetical protein LSEI_1664	Lactobacillus casei ATCC 334	YP_806879.1	1e-08	45	hypothetical protein
ALQ-0002058	Gmk, guanylate kinase	Lactobacillus casei ATCC 334	YP_807224.1	2e-37	96	guanylate kinase
ALQ-0000137	N-acetylglucosamine and glucose PTS, EIICBA	Lactobacillus casei ATCC 334	YP_805671.1	e-175	305	PTS system, maltose and glucose-specific IICB components
ALQ-0002839	pyruvate oxidase or other thiamine pyrophosphate-requiring enzyme	Lactobacillus casei ATCC 334	YP_806997.1	e-132	286	pyruvate oxidase
ALQ-0000918	hypothetical protein LCBD_1509	Lactobacillus casei BD-II	AEA57006.1	5e-21	71	hypothetical protein
ALQ-0001048	glutathione biosynthesis bifunctional protein gshAB (gamma-GCS-GS) (GCS-GS)	lactobacillus casei BL23	YP_001987354.1	4e-87	189	glutamate--cysteine ligase
ALQ-0001477	transposase	lactobacillus casei BL23	YP_001986341.1	8e-96	170	transposase
ALQ-0002377	Portal protein	lactobacillus casei BL23	YP_001989002.1	e-114	208	phage portal protein
ALQ-0002379	Capsid protein	lactobacillus casei BL23	YP_001989003.1	e-162	285	phage protein
ALQ-0002739	hypothetical protein LCABL_20140	lactobacillus casei BL23	YP_001987949.1	5e-46	88	putative SprT family zinc metallopeptidase
ALQ-0000913	GCN5-related N-acetyltransferase	lactobacillus casei BL23	YP_001987466.1	7e-16	42	acetyltransferase
ALQ-0000915	mRNA degradation ribonuclease J1/J2, metallo-beta-lactamase superfamily enzyme	lactobacillus casei BL23	YP_001987468.1	1e-28	63	RNA-metabolising Zn-dependent hydrolase
ALQ-0000314	transposase	lactobacillus casei BL23	YP_001988906.1	6e-09	39	hypothetical protein
ALQ-0001501	YbfG	lactobacillus casei BL23	YP_001986020.1	9e-62	121	hypothetical protein
ALQ-0002228	Signal recognition particle-docking protein FtsY	lactobacillus casei BL23	YP_001987757.1	5e-23	60	signal recognition particle receptor protein
ALQ-0002596	D-3-phosphoglycerate dehydrogenase	lactobacillus casei BL23	YP_001987637.1	1e-29	63	D-3-phosphoglycerate dehydrogenase
ALQ-0002751	Pyrroline-5-carboxylate reductase	lactobacillus casei BL23	YP_001987964.1	1e-24	58	pyrroline-5-carboxylate reductase
ALQ-0000167	HAD-superfamily hydrolase, subfamily IA, variant 3	lactobacillus casei BL23	YP_001986431.1	2e-27	57	predicted phosphatase/phosphohexomutase
ALQ-0000773	ArpJ protein	lactobacillus casei BL23	YP_001988923.1	2e-64	136	periplasmic-binding/permease component of an ABC superfamily amino acid transporter
ALQ-0001141	ATPase P	Lactobacillus casei BL23	YP_001986755.1	e-127	247	cation-transporting ATPase
ALQ-0000925	dihydrolipoamide acetyltransferase	lactobacillus casei BL23	YP_001987477.1	6e-60	169	dihydrolipoamide acetyltransferase component of pyruvate dehydrogenase complex
ALQ-0002965	alcohol dehydrogenase	lactobacillus casei BL23	YP_001988329.1	1e-61	116	alcohol dehydrogenase
ALQ-0000289	hypothetical protein LCABL_05790	lactobacillus casei BL23	YP_001986562.1	8e-06	36	hypothetical protein
ALQ-0002890	pyruvate oxidase	lactobacillus casei BL23	YP_001988248.1	e-131	231	pyruvate oxidase
ALQ-0000169	3-hexulose-6-phosphate synthase	lactobacillus casei BL23	YP_001986433.1	5e-24	85	D-arabino-3-hexulose 6-phosphate formaldehyde lyase
ALQ-0000260	hypothetical protein LCABL_05300	lactobacillus casei BL23	YP_001986514.1	4e-84	151	hypothetical protein
ALQ-0002191	tRNA pseudouridine synthase B	lactobacillus casei BL23	YP_001987721.1	2e-51	122	tRNA pseudouridine synthase B
ALQ-0002577	formate--tetrahydrofolate ligase (Formyltetrahydrofolate synthetase) (FHS) (FTHFS)	lactobacillus casei BL23	YP_001987622.1	e-126	225	formate--tetrahydrofolate ligase
ALQ-0000101	fumarate reductase flavoprotein subunit	lactobacillus casei BL23	YP_001986328.1	e-112	209	fumarate reductase flavoprotein subunit
ALQ-0000309	ISSth1, transposase (Orf1), IS3 family	lactobacillus casei BL23	YP_001986563.1	2e-53	100	IS3 family transposase
ALQ-0003178	hypothetical protein LCABL_17520	lactobacillus casei BL23	YP_001987691.1	4e-41	88	P-Ser-HPr phosphatase
ALQ-0001153	NAD-independent L-lactate dehydrogenase	lactobacillus casei BL23	YP_001986766.1	6e-85	157	lactate 2-monooxygenase
ALQ-0002798	DNA gyrase B subunit	lactobacillus casei BL23	YP_001985995.1	e-143	283	DNA gyrase subunit B
ALQ-0002378	Capsid protein	lactobacillus casei BL23	YP_001989003.1	e-113	240	phage protein
ALQ-0001163	hypothetical protein LCABL_07920	lactobacillus casei BL23	YP_001986773.1	3e-31	83	hypothetical protein
ALQ-0000311	hypothetical protein LC2W_p36	Lactobacillus casei LC2W	AEA55494.1	7e-17	52	hypothetical protein
ALQ-0000754	hypothetical protein LCAZH_1002	Lactobacillus casei str. Zhang	YP_003788095.1	5e-22	71	hypothetical protein
ALQ-0002229	chromosome segregation ATPase	Lactobacillus casei str. Zhang	YP_003788675.1	9e-41	80	chromosome partition protein
ALQ-0001414	RNA-directed DNA polymerase	Lactobacillus casei str. Zhang	YP_003787151.1	1e-20	51	RNA-directed DNA polymerase (reverse transcriptase)
ALQ-0000650	lipoprotein release ABC transporter permease	Lactobacillus casei str. Zhang	YP_003787993.1	3e-47	95	hypothetical protein
ALQ-0000739	gamma-aminobutyrate permease-like permease	Lactobacillus casei str. Zhang	YP_003788080.1	4e-27	60	D-serine/D-alanine/glycine transporter
ALQ-0001412	RNA-directed DNA polymerase	Lactobacillus casei str. Zhang	YP_003787151.1	1e-21	60	reverse transcriptase/maturase family protein
ALQ-0002665	transposase	Lactobacillus casei str. Zhang	YP_003789057.1	2e-36	70	transposase
ALQ-0002070	ADP-glucose pyrophosphorylase	Lactobacillus casei str. Zhang	YP_003789038.1	6e-53	105	glucose-1-phosphate adenylyltransferase family glycogen biosynthesis protein
ALQ-0000983	major facilitator superfamily permease	Lactobacillus casei str. Zhang	YP_003788218.1	1e-56	113	major facilitator superfamily permease
ALQ-0000677	alpha-glucosidase	Lactobacillus casei str. Zhang	YP_003788018.1	9e-71	168	oligo-1,6-glucosidase
ALQ-0002439	putative Zn-dependent protease	Lactobacillus casei str. Zhang	YP_003788168.1	2e-15	86	PTS system sorbose-specific IID component
ALQ-0002765	Fe2+ transport system protein B	Lactobacillus casei str. Zhang	YP_003788889.1	e-120	215	ferrous iron transport protein B
ALQ-0002129	alpha-galactosidase	Lactobacillus casei str. Zhang	YP_003789102.1	e-168	289	alpha-galactosidase
ALQ-0000762	prophage Lp3 protein 15, terminase large subunit-like protein	Lactobacillus casei str. Zhang	YP_003788102.1	e-139	255	prophage Lp3 protein 15, terminase large subunit
ALQ-0000127	AF129168_8 D-fructose-1,6-biphosphate aldolase	Lactobacillus casei subsp. casei ATCC 393	AAF24135.1	2e-44	93	fructose-bisphosphate aldolase class II
ALQ-0001425	hypothetical protein LcorcK3_11636	Lactobacillus coryniformis subsp. coryniformis KCTC 3167	ZP_08478254.1	0	395	DNA-binding protein
ALQ-0001426	hypothetical protein LcorcK3_11631	Lactobacillus coryniformis subsp. coryniformis KCTC 3167	ZP_08478253.1	2e-59	128	hypothetical protein
ALQ-0002013	hypothetical protein HMPREF5505_0583	Lactobacillus delbrueckii subsp. lactis DSM 20072	EGD27755.1	0.0004	105	hypothetical protein
ALQ-0000288	oligo-1,6-glucosidase (Sucrase-isomaltase)	Lactobacillus farciminis KCTC 3681	ZP_08575647.1	0	552	trehalose-6-phosphate hydrolase
ALQ-0002010	transposase	Lactobacillus fermentum ATCC 14931	ZP_03945300.1	8e-07	54	hypothetical protein
ALQ-0001419	predicted esterase protein-like	Lactobacillus paracasei subsp. paracasei	ABA12808.1	5e-77	176	hypothetical protein
ALQ-0000123	conserved hypothetical protein	Lactobacillus paracasei subsp. paracasei 8700:2	ZP_04672431.1	5e-80	174	predicted multitransmembrane protein
ALQ-0000157	levR protein	Lactobacillus paracasei subsp. paracasei 8700:2	ZP_04672448.1	2e-30	65	putative transcriptional regulator
ALQ-0001746	conserved hypothetical protein	Lactobacillus paracasei subsp. paracasei 8700:2	ZP_04673750.1	8e-30	62	hypothetical protein
ALQ-0000128	D-fructose-1,6-biphosphate aldolase	Lactobacillus paracasei subsp. paracasei 8700:2	ZP_04672434.1	2e-20	63	fructose-bisphosphate aldolase class II
ALQ-0002818	ABC-type antimicrobial peptide transport system protein	Lactobacillus paracasei subsp. paracasei 8700:2	ZP_04673859.1	6e-73	195	permease component of an ABC superfamily transporter
ALQ-0000712	spermidine/putrescine-binding periplasmic protein	Lactobacillus paracasei subsp. paracasei 8700:2	ZP_04674303.1	7e-51	96	periplasmic substrate-binding component of an ABC superfamily spermidine/putrescine transporter
ALQ-0003054	ABC transporter ATPase	Lactobacillus paracasei subsp. paracasei 8700:2	ZP_04673194.1	3e-38	78	hypothetical protein
ALQ-0002649	histidyl-tRNA synthetase	Lactobacillus paracasei subsp. paracasei 8700:2	ZP_04674426.1	6e-73	131	histidyl-tRNA synthetase
ALQ-0002445	malonyl CoA-acyl carrier protein transacylase	Lactobacillus paracasei subsp. paracasei 8700:2	ZP_04673005.1	2e-48	103	malonyl CoA-acyl carrier protein transacylase
ALQ-0001041	conserved hypothetical protein	Lactobacillus paracasei subsp. paracasei 8700:2	ZP_04674746.1	3e-63	117	hypothetical protein
ALQ-0000609	peptidase	Lactobacillus paracasei subsp. paracasei 8700:2	ZP_04674204.1	2e-69	157	M16 family peptidase
ALQ-0000122	conserved hypothetical protein	Lactobacillus paracasei subsp. paracasei 8700:2	ZP_04672431.1	1e-36	94	predicted multitransmembrane protein
ALQ-0002870	phosphoribosylaminoimidazole-succinocarboxamide synthase	Lactobacillus paracasei subsp. paracasei 8700:2	ZP_04675146.1	3e-42	91	phosphoribosylaminoimidazole-succinocarboxamide synthase
ALQ-0002088	UDP-N-acetylglucosamine 2-epimerase	Lactobacillus paracasei subsp. paracasei 8700:2	ZP_04672899.1	6e-87	179	UDP-N-acetylglucosamine 2-epimerase
ALQ-0000004	conserved hypothetical protein	Lactobacillus paracasei subsp. paracasei ATCC 25302	ZP_03965784.1	0	329	hypothetical protein
ALQ-0000867	conserved hypothetical protein	Lactobacillus paracasei subsp. paracasei ATCC 25302	ZP_03964673.1	2e-97	175	prophage ps2 protein 16
ALQ-0002771	holin	Lactobacillus paracasei subsp. paracasei ATCC 25302	ZP_03964722.1	2e-38	181	putative holin
ALQ-0003013	lysyl-tRNA synthetase (class II)	Lactobacillus paracasei subsp. paracasei ATCC 25302	ZP_03963771.1	3e-26	57	class II lysyl-tRNA synthetase
ALQ-0002146	possible site-specific DNA-methyltransferase (adenine-specific)	Lactobacillus paracasei subsp. paracasei ATCC 25302	ZP_03963944.1	1e-16	47	type I restriction-modification system, DNA-methyltransferase subunit M
ALQ-0002901	aspartate kinase	Lactobacillus paracasei subsp. paracasei ATCC 25302	ZP_03963884.1	4e-17	47	aspartokinase
ALQ-0000471	PTS system, cellobiose-specific IIC component	Lactobacillus paracasei subsp. paracasei ATCC 25302	ZP_03962959.1	1e-20	50	PTS system cellobiose-specific IIC component
ALQ-0002611	DNA-directed DNA polymerase III epsilon subunit	Lactobacillus paracasei subsp. paracasei ATCC 25302	ZP_03965073.1	2e-55	103	DinG family ATP-dependent helicase
ALQ-0000741	possible transporter ydgF	Lactobacillus paracasei subsp. paracasei ATCC 25302	ZP_03965539.1	3e-42	83	D-serine/D-alanine/glycine transporter
ALQ-0002021	ATP-dependent DNA helicase	Lactobacillus paracasei subsp. paracasei ATCC 25302	ZP_03964175.1	3e-95	173	superfamily I DNA and RNA helicase
ALQ-0001002	N5-glutamine S-adenosyl-L-methionine-dependent methyltransferase	Lactobacillus paracasei subsp. paracasei ATCC 25302	ZP_03965414.1	3e-39	90	methylase
ALQ-0001886	ABC superfamily ATP binding cassette transporter membrane permease protein	Lactobacillus paracasei subsp. paracasei ATCC 25302	ZP_03963597.1	1e-35	96	permease component of an ABC superfamily alkanesulfonate transporter
ALQ-0001943	ATP-binding Clp protease subunit	Lactobacillus paracasei subsp. paracasei ATCC 25302	ZP_03963995.1	e-169	294	Clp protease ATP-binding subunit
ALQ-0001409	acetyltransferase	Lactobacillus paracasei subsp. paracasei ATCC 25302	ZP_03962845.1	4e-24	56	histone acetyltransferase
ALQ-0003186	conserved hypothetical protein	Lactobacillus paracasei subsp. paracasei ATCC 25302	ZP_03965013.1	2e-26	62	hypothetical protein
ALQ-0002538	histidinol-phosphate aminotransferase (imidazole acetol-phosphate transaminase)	Lactobacillus paracasei subsp. paracasei ATCC 25302	ZP_03965138.1	2e-84	171	histidinol-phosphate/aromatic aminotransferase and cobyric acid decarboxylase
ALQ-0000498	putative host interaction protein	Lactobacillus phage A2	NP_680496.1	1e-62	118	phage tail assembly
ALQ-0000853	hypothetical protein lb338_phage_173	Lactobacillus phage Lb338-1	YP_002790852.1	1e-20	61	hypothetical protein
ALQ-0002092	polysaccharide biosynthesis protein	Lactobacillus plantarum subsp. plantarum ATCC 14917	ZP_07078283.1	2e-19	156	membrane protein
ALQ-0001525	hypothetical protein Lreu23DRAFT_3178	Lactobacillus reuteri 100-23	ZP_03073902.1	0.2	246	hypothetical protein
ALQ-0000185	hypothetical protein LGG_00487	Lactobacillus rhamnosus GG	YP_003170233.1	1e-75	261	predicted membrane protein
ALQ-0001610	hypothetical protein	Lactobacillus rhamnosus GG	BAI40697.1	2e-05	51	hypothetical protein
ALQ-0000899	hypothetical protein LGG_01592	Lactobacillus rhamnosus GG	YP_003171338.1	8e-06	47	hypothetical protein
ALQ-0000898	conserved hypothetical protein	Lactobacillus rhamnosus GG	BAI42055.1	2e-08	117	hypothetical protein
ALQ-0002168	hypothetical protein LGG_01592	Lactobacillus rhamnosus GG	YP_003171338.1	e-102	600	hypothetical protein
ALQ-0000007	hypothetical protein LRH_00014	Lactobacillus rhamnosus HN001	YP_002221587.1	2e-11	43	hypothetical protein
ALQ-0001612	hypothetical protein LRH_09635	Lactobacillus rhamnosus HN001	ZP_03212613.1	1e-20	207	hypothetical protein
ALQ-0001523	glycosyl hydrolase, family 31/fibronectin type III domain protein	Lactobacillus rhamnosus HN001	ZP_03212670.1	1e-36	154	hypothetical protein
ALQ-0001611	Transposase	Lactobacillus rhamnosus HN001	YP_002221620.1	5e-09	73	hypothetical protein
ALQ-0001524	glycosyl hydrolase, family 31/fibronectin type III domain protein	Lactobacillus rhamnosus HN001	ZP_03212670.1	4e-97	382	hypothetical protein
ALQ-0001522	glycosyl hydrolase, family 31/fibronectin type III domain protein	Lactobacillus rhamnosus HN001	ZP_03212670.1	0	582	beta-galactosidase
ALQ-0000139	phosphoenolpyruvate-dependent sugar PTS family porter EIIBC, probable arbutin specific	Lactobacillus rhamnosus LMS2-1	ZP_04442215.1	7e-57	146	PTS system, arbutin-like IIBC component
ALQ-0000313	possible transposase PrcB	Lactobacillus rhamnosus LMS2-1	ZP_04442572.1	8e-13	91	IS30 family transposase
ALQ-0000894	cell surface protein precursor	Lactobacillus rhamnosus LMS2-1	ZP_04441118.1	2e-22	468	cell surface protein precursor
ALQ-0001520	beta-glucuronidase	Lactobacillus rhamnosus LMS2-1	ZP_04439782.1	0	372	beta-glucuronidase
ALQ-0002775	conserved hypothetical protein	Lactobacillus rhamnosus LMS2-1	ZP_04441044.1	2e-16	43	phage protein
ALQ-0001521	glycosyl hydrolase, family 31/fibronectin type III domain protein	Lactobacillus rhamnosus LMS2-1	ZP_04439781.1	e-145	287	beta-galactosidase
ALQ-0001519	beta-glucuronidase	Lactobacillus rhamnosus MTCC 5462	EGF48082.1	e-102	205	beta-glucuronidase
ALQ-0000895	hypothetical protein LLKF_1236	Lactococcus lactis subsp. lactis KF147	YP_003353679.1	0.0005	288	hypothetical protein
ALQ-0002442	hypothetical protein MAMP_00551	Methylophaga aminisulfidivorans MP	ZP_08537081.1	2e-51	343	hypothetical protein
ALQ-0002443	hypothetical protein MAMP_00551	Methylophaga aminisulfidivorans MP	ZP_08537081.1	9e-43	351	hypothetical protein
ALQ-0002440	hypothetical protein MAMP_00551	Methylophaga aminisulfidivorans MP	ZP_08537081.1	8e-46	436	hypothetical protein
ALQ-0000880	filamentation induced by cAMP protein Fic	Nitrosomonas sp. AL212	YP_004296090.1	2e-78	202	putative cAMP-induced cell filamentation protein
ALQ-0002091	lipopolysaccharide N-acetylglucosaminyltransferase	Oenococcus oeni ATCC BAA-1163	ZP_01544700.1	3e-49	367	group 1 glycosyltransferase
ALQ-0002009	transposase	Oenococcus oeni ATCC BAA-1163	ZP_01543775.1	2e-21	87	transposase
ALQ-0002098	capsular polysaccharide biosythesis protein CpsI	Prevotella oris F0302	ZP_06255117.1	7e-15	148	EpsG
ALQ-0001483	putative phage terminase, large subunit	Staphylococcus carnosus subsp. carnosus TM300	YP_002633592.1	2e-21	90	phage terminase large subunit
ALQ-0002012	putative RNA polymerase sigma factor RpoD	Turicibacter sanguinis PC909	ZP_06622113.1	5e-46	400	RNA polymerase sigma factor
ALQ-0002143	type IC specificity subunit	Vibrio tapetis	YP_001853816.1	2e-47	256	type I restriction-modification system, specificity subunit S
ALQ-0000316	No BLAST hit.				105	hypothetical protein
ALQ-0000318	No BLAST hit.				38	hypothetical protein
ALQ-0000861	No BLAST hit.				64	hypothetical protein
ALQ-0001481	No BLAST hit.				48	hypothetical protein
ALQ-0001498	No BLAST hit.				46	hypothetical protein
ALQ-0001995	No BLAST hit.				49	hypothetical protein
ALQ-0002077	No BLAST hit.				155	hypothetical protein

## Sheet: LcaA2-362
Table S1 Protein homology data for predicted accessory gene products in L. casei strains
ASAP ID	GenBank Annotation	Genome	NCBI Accession Number	E-value	ASAP Feature Length	ASAP Predicted Product
ALR-0002885	gp1	Bacillus cereus G9842	YP_002447334.1	0.089	39	hypothetical protein
ALR-0002015	hypothetical protein CAR_50p190	Carnobacterium sp. 17-4	YP_004373733.1	3e-11	85	hypothetical protein
ALR-0000390	hypothetical protein CAT7_00740	Carnobacterium sp. AT7	ZP_02185888.1	2e-60	297	hypothetical protein
ALR-0000394	alcohol dehydrogenase, iron-containing	Carnobacterium sp. AT7	ZP_02185892.1	e-144	374	glycerol dehydrogenase
ALR-0000396	phosphosugar-binding transcriptional regulator, RpiR family protein	Carnobacterium sp. AT7	ZP_02185895.1	1e-70	293	RpiR family transcriptional regulator
ALR-0001953	polysaccharide pyruvyl transferase	Chloroflexus aurantiacus J-10-fl	YP_001634986.1	2e-19	444	polysaccharide pyruvyl transferase
ALR-0000381	glycoside hydrolase family protein	Clostridium beijerinckii NCIMB 8052	YP_001309993.1	0	683	alpha-xylosidase
ALR-0000397	mannonate dehydratase	Clostridium lentocellum DSM 5427	YP_004307494.1	e-123	354	mannonate dehydratase
ALR-0001959	putative capsular polysaccharide transporter protein	Clostridium perfringens CPE str. F4969	ZP_02638238.1	5e-57	476	putative capsular polysaccharide transporter protein
ALR-0000400	hypothetical protein CLOSCI_03150	Clostridium scindens ATCC 35704	ZP_02432892.1	3e-41	132	5,10-methylenetetrahydrofolate reductase
ALR-0002933	hypothetical protein COPRO5265_0273	Coprothermobacter proteolyticus DSM 5265	YP_002246641.1	0.8	116	hypothetical protein
ALR-0001954	glycosyl transferase	Enterococcus casseliflavus EC20	ZP_05654891.1	1e-76	390	polysaccharide biosynthesis protein, putative
ALR-0000395	D-isomer specific 2-hydroxyacid dehydrogenase	Enterococcus casseliflavus EC30	ZP_05646913.1	e-111	328	D-3-phosphoglycerate dehydrogenase
ALR-0002038	cps	Enterococcus faecalis E1Sol	ZP_05576148.1	1e-66	257	phage major capsid protein
ALR-0002625	predicted protein	Enterococcus faecalis JH1	ZP_05572455.1	6e-35	187	hypothetical protein
ALR-0002624	conserved hypothetical protein	Enterococcus faecalis TX0104	ZP_03949848.1	7e-31	261	hypothetical protein
ALR-0002039	Clp protease	Enterococcus faecalis TX0645	EFU06214.1	6e-15	115	Clp protease
ALR-0000391	PTS system, IIB component	Enterococcus faecalis V583	NP_816745.1	2e-68	167	PTS system gluconate-specific IIB component
ALR-0000876	predicted protein	Enterococcus faecium 1,230,933	ZP_05659187.1	1e-09	51	hypothetical protein
ALR-0003005	phage anti-repressor protein	Enterococcus faecium 1,231,410	ZP_05669882.1	6e-15	86	antirepressor, putative
ALR-0000404	intracellular protease	Enterococcus faecium Com12	ZP_05677147.1	2e-92	167	ThiJ/PfpI family protein
ALR-0000319	hypothetical protein EfmE980_2362	Enterococcus faecium E980	ZP_06683611.1	9e-13	37	hypothetical protein
ALR-0000320	cadmium binding protein	Enterococcus faecium TX1330	ZP_03980141.1	e-109	206	cadmium resistance protein
ALR-0003406	sugar ABC superfamily ATP binding cassette transporter, membrane protein	Enterococcus italicus DSM 15952	ZP_07895012.1	4e-29	110	permease component of an ABC superfamily transporter
ALR-0002799	hypothetical protein FMG_0341	Finegoldia magna ATCC 29328	YP_001691649.1	1e-11	83	hypothetical protein
ALR-0001593	transposase	Lactobacillus acidophilus	NP_604416.1	4e-54	107	transposase
ALR-0001780	putative type II restriction endonuclease	Lactobacillus acidophilus 30SC	YP_004286655.1	1e-20	100	methylase
ALR-0003397	transposase	Lactobacillus brevis	ABY71219.1	3e-15	41	IS30 family transposase
ALR-0003094	transcriptional regulator	Lactobacillus brevis ATCC 367	YP_794633.1	e-106	302	transcriptional regulator KdgR, KDG operon repressor
ALR-0000386	xylose isomerase	Lactobacillus brevis subsp. gravesensis ATCC 27305	ZP_03938577.1	0	445	xylose isomerase
ALR-0002601	hypothetical phage protein	Lactobacillus brevis subsp. gravesensis ATCC 27305	ZP_03938803.1	2e-24	127	hypothetical phage protein
ALR-0002872	transposase	Lactobacillus brevis subsp. gravesensis ATCC 27305	ZP_03940854.1	3e-51	102	putative transposase
ALR-0000378	xylose isomerase	Lactobacillus brevis subsp. gravesensis ATCC 27305	ZP_03938577.1	3e-22	53	xylose isomerase
ALR-0001982	possible type I site-specific deoxyribonuclease specificity subunit	Lactobacillus brevis subsp. gravesensis ATCC 27305	ZP_03940811.1	0.003	42	hypothetical protein
ALR-0002944	transposase	Lactobacillus brevis subsp. gravesensis ATCC 27305	ZP_03940874.1	3e-74	134	transposase
ALR-0000401	hypothetical phage protein	Lactobacillus brevis subsp. gravesensis ATCC 27305	ZP_03938803.1	0.001	52	hypothetical protein
ALR-0000377	transcriptional regulator	Lactobacillus brevis subsp. gravesensis ATCC 27305	ZP_03938561.1	2e-78	170	hypothetical protein
ALR-0000387	transcriptional regulator	Lactobacillus brevis subsp. gravesensis ATCC 27305	ZP_03938561.1	2e-78	170	xylose repressor
ALR-0000310	protein of hypothetical function DUF161	Lactobacillus brevis subsp. gravesensis ATCC 27305	ZP_03938207.1	1e-47	129	membrane protein
ALR-0000484	hypothetical protein Lbuc_0405	Lactobacillus buchneri NRRL B-30929	YP_004397739.1	e-141	256	seven transmembrane helix protein
ALR-0000485	Fe(3+)-transporting ATPase	Lactobacillus buchneri NRRL B-30929	YP_004397740.1	e-120	216	ATP-binding component of an ABC superfamily transporter
ALR-0001281	Arsenical resistance operon trans-acting repressor ArsD	Lactobacillus buchneri NRRL B-30929	YP_004385903.1	1e-58	111	arsenical resistance operon trans-acting repressor ArsD
ALR-0001286	transposase Tn3 family protein	Lactobacillus buchneri NRRL B-30929	YP_004385898.1	3e-44	87	putative transposase
ALR-0000708	transposase mutator type	Lactobacillus buchneri NRRL B-30929	YP_004385897.1	2e-34	71	transposase
ALR-0000767	replication protein A	Lactobacillus casei	YP_003943965.1	4e-07	70	hypothetical protein
ALR-0003469	transposase	Lactobacillus casei	CAA26518.1	2e-45	89	transposase
ALR-0000508	3-keto-L-gulonate-6-phosphate decarboxylase	Lactobacillus casei ATCC 334	YP_807891.1	2e-57	111	3-keto-L-gulonate 6-phosphate decarboxylase
ALR-0000888	hypothetical protein LSEI_1955	Lactobacillus casei ATCC 334	YP_807155.1	4e-75	273	hypothetical protein
ALR-0001287	transposase	Lactobacillus casei ATCC 334	YP_805636.1	1e-66	125	transposase
ALR-0001476	saccharopine dehydrogenase related protein	Lactobacillus casei ATCC 334	YP_807606.1	2e-69	127	hypothetical protein
ALR-0001588	transposase	Lactobacillus casei ATCC 334	YP_805636.1	1e-81	152	transposase
ALR-0001597	hypothetical protein LSEI_1945	Lactobacillus casei ATCC 334	YP_807145.1	5e-27	76	hypothetical protein
ALR-0002987	transposase	Lactobacillus casei ATCC 334	YP_805542.1	e-163	319	transposase
ALR-0003400	transposase	Lactobacillus casei ATCC 334	YP_805636.1	2e-51	98	transposase
ALR-0003446	hypothetical protein LSEI_1235	Lactobacillus casei ATCC 334	YP_806463.1	e-164	280	hypothetical protein
ALR-0003086	ABC-type metal ion transport system, periplasmic component/surface adhesin	Lactobacillus casei ATCC 334	YP_807605.1	1e-14	39	periplasmic-binding component of an ABC superfamily zinc transporter
ALR-0001980	hypothetical protein LSEI_2088	Lactobacillus casei ATCC 334	YP_807282.1	0.0003	38	hypothetical protein
ALR-0001071	transposase	Lactobacillus casei ATCC 334	YP_805711.1	3e-38	81	transposase
ALR-0000472	phosphotransferase system, fructose-specific IIC component	Lactobacillus casei ATCC 334	YP_807896.1	3e-18	53	PTS system, fructose-specific IIABC components
ALR-0000711	transposase	Lactobacillus casei ATCC 334	YP_805542.1	2e-41	82	transposase
ALR-0001604	transposase	Lactobacillus casei ATCC 334	YP_805542.1	2e-41	82	transposase
ALR-0001938	IS30 family transposase	Lactobacillus casei ATCC 334	YP_807205.1	2e-18	69	IS30 family transposase
ALR-0002040	transposase	Lactobacillus casei ATCC 334	YP_805542.1	2e-41	82	transposase
ALR-0002861	transposase	Lactobacillus casei ATCC 334	YP_805542.1	2e-41	82	transposase
ALR-0001531	transposase	Lactobacillus casei ATCC 334	YP_806556.1	7e-28	64	transposase
ALR-0001797	manganese transporter NRAMP	Lactobacillus casei ATCC 334	YP_807190.1	5e-50	97	manganese transport protein
ALR-0002990	hypothetical protein LSEI_0109	Lactobacillus casei ATCC 334	YP_805415.1	6e-57	105	hypothetical protein
ALR-0000710	hypothetical protein LSEI_1235	Lactobacillus casei ATCC 334	YP_806463.1	1e-55	109	hypothetical protein
ALR-0001844	hypothetical protein LSEI_1235	Lactobacillus casei ATCC 334	YP_806463.1	1e-55	109	hypothetical protein
ALR-0002954	hypothetical protein LSEI_1235	Lactobacillus casei ATCC 334	YP_806463.1	1e-55	109	hypothetical protein
ALR-0001091	transposase	Lactobacillus casei ATCC 334	YP_806556.1	5e-42	82	transposase
ALR-0002351	hypothetical protein LSEI_0762	Lactobacillus casei ATCC 334	YP_806040.1	5e-15	41	hypothetical protein
ALR-0002957	transposase	Lactobacillus casei ATCC 334	YP_806556.1	5e-42	82	transposase
ALR-0002092	transposase	Lactobacillus casei ATCC 334	YP_805542.1	6e-60	117	transposase
ALR-0003345	IS30 family transposase	Lactobacillus casei ATCC 334	YP_806895.1	1e-46	95	IS30 family transposase
ALR-0002020	IS30 family transposase	Lactobacillus casei ATCC 334	YP_807116.1	3e-56	102	IS30 family transposase
ALR-0002915	IS30 family transposase	Lactobacillus casei ATCC 334	YP_807205.1	6e-56	102	IS30 family transposase
ALR-0003399	transposase	Lactobacillus casei ATCC 334	YP_796435.1	8e-14	44	hypothetical protein
ALR-0002870	transposase	Lactobacillus casei ATCC 334	YP_796439.1	1e-18	50	transposase
ALR-0000431	transposase	Lactobacillus casei ATCC 334	YP_806556.1	1e-52	103	transposase
ALR-0003348	transposase	Lactobacillus casei ATCC 334	YP_805542.1	8e-76	140	transposase
ALR-0000001	IS30 family transposase	Lactobacillus casei ATCC 334	YP_807205.1	3e-73	129	IS30 family transposase
ALR-0002761	IS30 family transposase	Lactobacillus casei ATCC 334	YP_807205.1	3e-73	129	IS30 family transposase
ALR-0003412	transposase	Lactobacillus casei ATCC 334	YP_806556.1	2e-63	119	transposase
ALR-0001574	hypothetical protein LSEI_0545	Lactobacillus casei ATCC 334	YP_805836.1	2e-25	59	hypothetical protein
ALR-0002760	ABC-type metal ion transport system, periplasmic component/surface adhesin	Lactobacillus casei ATCC 334	YP_807605.1	2e-68	128	periplasmic-binding component of an ABC superfamily zinc transporter
ALR-0001930	transposase	Lactobacillus casei ATCC 334	YP_806556.1	3e-78	140	transposase
ALR-0001010	Hypothetical cytosolic protein	Lactobacillus casei BD-II	AEA57692.1	2e-05	50	hypothetical protein
ALR-0000481	transposase IS3/IS911 family protein	lactobacillus casei BL23	YP_001988062.1	1e-46	93	transposase
ALR-0002019	L-ribulose-5-phosphate 4-epimerase	lactobacillus casei BL23	YP_001988815.1	e-110	204	L-ribulose-5-phosphate 4-epimerase
ALR-0002071	transposase IS3/IS911 family protein	lactobacillus casei BL23	YP_001988062.1	5e-32	73	transposase
ALR-0002916	L-ribulose-5-phosphate 4-epimerase	lactobacillus casei BL23	YP_001988815.1	8e-70	130	L-ribulose-5-phosphate 4-epimerase
ALR-0003328	hypothetical protein LCABL_13030	lactobacillus casei BL23	YP_001987245.1	5e-13	42	hypothetical protein
ALR-0002515	sorbitol operon transcription regulator	lactobacillus casei BL23	YP_001988813.1	4e-25	62	sorbitol operon transcription regulator
ALR-0001777	hypothetical protein LCABL_00530	lactobacillus casei BL23	YP_001986043.1	3e-30	67	hypothetical protein
ALR-0002222	alpha, alpha-phosphotrehalase	lactobacillus casei BL23	YP_001986672.1	1e-22	80	trehalose-6-phosphate hydrolase
ALR-0002565	cell division DNA translocase FtsK	lactobacillus casei BL23	YP_001986973.1	2e-50	127	FtsK family cell division protein
ALR-0000314	hypothetical protein LCABL_00530	lactobacillus casei BL23	YP_001986043.1	3e-43	109	hypothetical protein
ALR-0001100	ADP-ribose pyrophosphatase	lactobacillus casei BL23	YP_001988239.1	1e-17	45	ADP-ribose pyrophosphatase
ALR-0001734	Cation transporting P-type ATPase	lactobacillus casei BL23	YP_001987957.1	e-157	272	calcium-transporting ATPase
ALR-0002988	transposase	lactobacillus casei BL23	YP_001986557.1	3e-57	107	transposase
ALR-0002908	chloride channel protein	lactobacillus casei BL23	YP_001987079.1	e-101	185	voltage-gated chloride channel family protein
ALR-0003273	sensory protein	lactobacillus casei BL23	YP_001987300.1	3e-25	61	tryptophan-rich sensory protein
ALR-0000016	ABC transporter periplasmic protein	lactobacillus casei BL23	YP_001988523.1	2e-59	120	periplasmic-binding component of an ABC superfamily zinc transporter
ALR-0003122	hypothetical protein LCABL_14320	lactobacillus casei BL23	YP_001987371.1	1e-23	54	transcriptional regulator
ALR-0001471	outer membrane protein	lactobacillus casei BL23	YP_001988527.1	3e-57	247	predicted outer membrane protein
ALR-0002178	hypothetical protein LCABL_22640	lactobacillus casei BL23	YP_001988189.1	3e-34	81	hypothetical protein
ALR-0002521	L-xylulose 5-phosphate 3-epimerase	lactobacillus casei BL23	YP_001988817.1	4e-78	143	L-xylulose 5-phosphate 3-epimerase
ALR-0000388	hypothetical protein LC2W_p35	Lactobacillus casei LC2W	AEA55493.1	1e-26	61	hypothetical protein
ALR-0002728	transposase	Lactobacillus casei str. Zhang	YP_003789057.1	4e-30	61	transposase
ALR-0000823	hypothetical protein LCAZH_1059	Lactobacillus casei str. Zhang	YP_003788151.1	2e-06	39	hypothetical protein
ALR-0000051	amino acid ABC transporter permease/periplasmic protein	Lactobacillus casei str. Zhang	YP_003788415.1	6e-37	82	permease/periplasmic-binding component of an ABC superfamily amino acid transporter
ALR-0002069	hypothetical protein LCAZH_1117	Lactobacillus casei str. Zhang	YP_003788208.1	2e-23	52	DNA-entry nuclease
ALR-0002137	OmpR family DNA-binding response regulator	Lactobacillus casei str. Zhang	YP_003787990.1	3e-22	51	two-component response regulator
ALR-0001477	transposase	Lactobacillus casei str. Zhang	YP_003787795.1	2e-60	112	transposase
ALR-0000161	acetoin/pyruvate dehydrogenase complex, E3 component, dihydrolipoamide dehydrogenase	Lactobacillus casei str. Zhang	YP_003788517.1	3e-67	132	dihydrolipoamide dehydrogenase of branched-chain alpha-keto acid dehydrogenase
ALR-0002018	putative transposase PrcB	Lactobacillus casei str. Zhang	YP_003789062.1	1e-40	116	IS30 family transposase
ALR-0002025	putative transposase PrcB	Lactobacillus casei str. Zhang	YP_003789062.1	1e-63	119	hypothetical protein
ALR-0001843	transposase	Lactobacillus casei str. Zhang	YP_003787795.1	e-102	189	transposase
ALR-0000311	putative transposase PrcB	Lactobacillus casei str. Zhang	YP_003787293.1	2e-84	148	hypothetical protein
ALR-0001085	putative transposase PrcB	Lactobacillus casei str. Zhang	YP_003787293.1	2e-84	148	hypothetical protein
ALR-0001208	putative transposase PrcB	Lactobacillus casei str. Zhang	YP_003787293.1	7e-84	148	IS30 family transposase
ALR-0003344	putative transposase PrcB	Lactobacillus casei str. Zhang	YP_003787293.1	2e-84	148	IS30 family transposase
ALR-0003470	putative transposase PrcB	Lactobacillus casei str. Zhang	YP_003787293.1	7e-84	148	IS30 family transposase
ALR-0000999	predicted protein	Lactobacillus coleohominis 101-4-CHN	ZP_05552550.1	0.021	73	hypothetical protein
ALR-0001778	hypothetical protein LcorcK3_03541	Lactobacillus coryniformis subsp. coryniformis KCTC 3167	ZP_08476685.1	5e-27	221	hypothetical protein
ALR-0001956	hypothetical protein LcorcK3_01292	Lactobacillus coryniformis subsp. coryniformis KCTC 3167	ZP_08476242.1	1e-18	371	hypothetical protein
ALR-0002531	hypothetical protein LcortK3_00030	Lactobacillus coryniformis subsp. torquens KCTC 3535	ZP_08572594.1	1e-92	333	hypothetical protein
ALR-0002532	helicase domain-containing protein	Lactobacillus coryniformis subsp. torquens KCTC 3535	ZP_08572596.1	0	1174	superfamily II DNA and RNA helicase
ALR-0002534	hypothetical protein LcortK3_00045	Lactobacillus coryniformis subsp. torquens KCTC 3535	ZP_08572597.1	2e-70	433	hypothetical protein
ALR-0002533	hypothetical protein LcortK3_00045	Lactobacillus coryniformis subsp. torquens KCTC 3535	ZP_08572597.1	4e-70	396	hypothetical protein
ALR-0000005	dihydroxyacetone kinase, phosphotransfer subunit	Lactobacillus delbrueckii subsp. bulgaricus ND02	YP_004034821.1	1e-39	122	phosphoenolpyruvate-dihydroxyacetone phosphotransferase subunit
ALR-0002934	hypothetical protein HMPREF5505_1057	Lactobacillus delbrueckii subsp. lactis DSM 20072	EGD27295.1	6e-22	56	hypothetical protein
ALR-0000379	PTS system fructose IIA component	Lactobacillus farciminis KCTC 3681	ZP_08575643.1	3e-30	139	PTS system, IIA component, putative
ALR-0001280	arsenate reductase (thioredoxin)	Lactobacillus fermentum 28-3-CHN	ZP_05863803.1	4e-76	139	arsenate reductase
ALR-0001043	conserved hypothetical protein	Lactobacillus fermentum 28-3-CHN	ZP_05863373.1	3e-10	78	IS30 family transposase
ALR-0002013	conserved hypothetical protein	Lactobacillus fermentum 28-3-CHN	ZP_05863373.1	3e-56	102	IS30 family transposase
ALR-0002163	conserved hypothetical protein	Lactobacillus fermentum 28-3-CHN	ZP_05863373.1	3e-56	102	IS30 family transposase
ALR-0002712	conserved hypothetical protein	Lactobacillus fermentum 28-3-CHN	ZP_05863373.1	3e-19	123	IS30 family transposase
ALR-0001283	arsenical pump-driving ATPase	Lactobacillus fermentum ATCC 14931	ZP_03945061.1	0	577	arsenical pump-driving ATPase
ALR-0000877	hypothetical protein LAF_0664	Lactobacillus fermentum IFO 3956	YP_001843480.1	4e-06	41	hypothetical protein
ALR-0002499	transposase	Lactobacillus fermentum IFO 3956	YP_001843491.1	2e-50	107	IS30 family transposase
ALR-0000461	transposase	Lactobacillus helveticus DPC 4571	YP_001577036.1	5e-36	77	IS30 family transposase
ALR-0001933	transposase	Lactobacillus helveticus DPC 4571	YP_001577036.1	5e-33	83	IS30 family transposase
ALR-0000385	xylulokinase	Lactobacillus hilgardii ATCC 8290	ZP_03953761.1	0	501.333	xylulose kinase
ALR-0002527	dehydrogenase	Lactobacillus hilgardii ATCC 8290	ZP_03954928.1	7e-11	58	hypothetical protein
ALR-0001943	transcriptional regulator	Lactobacillus jensenii 27-2-CHN	ZP_05557336.1	8e-86	373	subfamily F2 cell envelope-associated transcriptional attenuator
ALR-0002599	beta-fructosidase precursor	Lactobacillus paracasei	ABD57319.1	8e-32	75	beta-fructosidase precursor
ALR-0000334	AF322594_4 putative transposase PrcB	Lactobacillus paracasei	AAG48147.1	4e-70	124	hypothetical protein
ALR-0000482	AF322594_4 putative transposase PrcB	Lactobacillus paracasei	AAG48147.1	4e-70	124	hypothetical protein
ALR-0002091	AF322594_4 putative transposase PrcB	Lactobacillus paracasei	AAG48147.1	4e-70	124	hypothetical protein
ALR-0000978	AF322594_4 putative transposase PrcB	Lactobacillus paracasei	AAG48147.1	1e-75	134	hypothetical protein
ALR-0001818	AF322594_4 putative transposase PrcB	Lactobacillus paracasei	AAG48147.1	1e-75	134	hypothetical protein
ALR-0002127	AF322594_4 putative transposase PrcB	Lactobacillus paracasei	AAG48147.1	3e-75	134	hypothetical protein
ALR-0002194	AF322594_4 putative transposase PrcB	Lactobacillus paracasei	AAG48147.1	1e-75	134	hypothetical protein
ALR-0002721	AF322594_4 putative transposase PrcB	Lactobacillus paracasei	AAG48147.1	1e-75	134	hypothetical protein
ALR-0000770	hypothetical protein pCD01p02	Lactobacillus paracasei subsp. paracasei	YP_003329268.1	1e-46	94	hypothetical protein
ALR-0000370	hypothetical protein pCD01p03	Lactobacillus paracasei subsp. paracasei	YP_003329269.1	5e-10	39	hypothetical protein
ALR-0000371	conserved hypothetical protein	Lactobacillus paracasei subsp. paracasei 8700:2	ZP_04673934.1	3e-08	251	hypothetical protein
ALR-0000870	conserved hypothetical protein	Lactobacillus paracasei subsp. paracasei 8700:2	ZP_04674310.1	3e-58	121	hypothetical protein
ALR-0001643	site-specific recombinase	Lactobacillus paracasei subsp. paracasei 8700:2	ZP_04673782.1	1e-79	400	phage integrase
ALR-0001653	conserved hypothetical protein	Lactobacillus paracasei subsp. paracasei 8700:2	ZP_04674928.1	0	1366	phage tail length tape-measure protein
ALR-0002617	conserved hypothetical protein	Lactobacillus paracasei subsp. paracasei 8700:2	ZP_04674960.1	3e-23	58	hypothetical protein
ALR-0002759	ABC-type metal ion transport system protein	Lactobacillus paracasei subsp. paracasei 8700:2	ZP_04673307.1	2e-91	177	periplasmic-binding component of an ABC superfamily zinc transporter
ALR-0003327	predicted protein	Lactobacillus paracasei subsp. paracasei 8700:2	ZP_04674320.1	3e-21	108	hypothetical protein
ALR-0000915	NADH oxidase	Lactobacillus paracasei subsp. paracasei 8700:2	ZP_04672343.1	3e-29	62	uncharacterized NAD(FAD)-dependent dehydrogenase
ALR-0003440	conserved hypothetical protein	Lactobacillus paracasei subsp. paracasei 8700:2	ZP_04672851.1	7e-18	45	predicted Zn-dependent protease
ALR-0001120	L-threonine synthase	Lactobacillus paracasei subsp. paracasei 8700:2	ZP_04673040.1	6e-35	98	threonine synthase
ALR-0003069	predicted protein	Lactobacillus paracasei subsp. paracasei 8700:2	ZP_04674925.1	9e-12	37	hypothetical protein
ALR-0000376	conserved hypothetical protein	Lactobacillus paracasei subsp. paracasei 8700:2	ZP_04672295.1	6e-05	38	hypothetical protein
ALR-0000059	conserved hypothetical protein	Lactobacillus paracasei subsp. paracasei 8700:2	ZP_04674601.1	1e-93	169	acyltransferase
ALR-0002500	transcriptional antiterminator	Lactobacillus paracasei subsp. paracasei 8700:2	ZP_04673605.1	e-115	205	BglG family transcriptional antiterminator
ALR-0002156	phosphoglycerate kinase	Lactobacillus paracasei subsp. paracasei 8700:2	ZP_04674255.1	8e-75	141	phosphoglycerate kinase
ALR-0002597	PTS system protein	Lactobacillus paracasei subsp. paracasei 8700:2	ZP_04672453.1	3e-18	54	PTS system, fructose- and mannose-inducible putative EII component
ALR-0000277	conserved hypothetical protein	Lactobacillus paracasei subsp. paracasei ATCC 25302	ZP_03964234.1	2e-57	131	putative holin
ALR-0000279	conserved hypothetical protein	Lactobacillus paracasei subsp. paracasei ATCC 25302	ZP_03964232.1	0	699	phage protein
ALR-0000280	possible minor tail protein	Lactobacillus paracasei subsp. paracasei ATCC 25302	ZP_03964231.1	e-147	272	minor tail protein
ALR-0000282	conserved hypothetical protein	Lactobacillus paracasei subsp. paracasei ATCC 25302	ZP_03964229.1	2e-27	72	hypothetical protein
ALR-0000283	conserved hypothetical protein	Lactobacillus paracasei subsp. paracasei ATCC 25302	ZP_03964228.1	1e-36	143	hypothetical protein
ALR-0000284	major tail protein	Lactobacillus paracasei subsp. paracasei ATCC 25302	ZP_03964227.1	e-102	209	hypothetical protein
ALR-0000285	conserved hypothetical protein	Lactobacillus paracasei subsp. paracasei ATCC 25302	ZP_03964226.1	8e-62	121	hypothetical protein
ALR-0000286	head to tail joining protein	Lactobacillus paracasei subsp. paracasei ATCC 25302	ZP_03964225.1	2e-61	124	putative head to tail joining
ALR-0000288	DNA packaging protein	Lactobacillus paracasei subsp. paracasei ATCC 25302	ZP_03964223.1	1e-55	113	putative phage DNA packaging protein
ALR-0000290	major head protein	Lactobacillus paracasei subsp. paracasei ATCC 25302	ZP_03964221.1	e-152	305	major capsid protein
ALR-0000291	scaffold protein	Lactobacillus paracasei subsp. paracasei ATCC 25302	ZP_03964220.1	8e-92	180	putative scaffold protein
ALR-0000294	conserved hypothetical protein	Lactobacillus paracasei subsp. paracasei ATCC 25302	ZP_03964216.1	e-131	236	hypothetical protein
ALR-0000295	portal protein	Lactobacillus paracasei subsp. paracasei ATCC 25302	ZP_03964214.1	0	506	phage portal
ALR-0000873	conserved hypothetical protein	Lactobacillus paracasei subsp. paracasei ATCC 25302	ZP_03964184.1	e-137	264	hypothetical protein
ALR-0000884	conserved hypothetical protein	Lactobacillus paracasei subsp. paracasei ATCC 25302	ZP_03964190.1	4e-14	42	hypothetical protein
ALR-0001603	conserved hypothetical protein	Lactobacillus paracasei subsp. paracasei ATCC 25302	ZP_03964198.1	1e-34	75	hypothetical protein
ALR-0001934	site-specific recombinase, phage integrase family protein	Lactobacillus paracasei subsp. paracasei ATCC 25302	ZP_03964048.1	e-131	423	putative integrase/recombinase
ALR-0001965	IS5 family transposase	Lactobacillus paracasei subsp. paracasei ATCC 25302	ZP_03964464.1	e-167	295	hypothetical protein
ALR-0002072	conserved hypothetical protein	Lactobacillus paracasei subsp. paracasei ATCC 25302	ZP_03964211.1	0.073	41	hypothetical protein
ALR-0003318	conserved hypothetical protein	Lactobacillus paracasei subsp. paracasei ATCC 25302	ZP_03964183.1	3e-62	127	hypothetical protein
ALR-0003336	conserved hypothetical protein	Lactobacillus paracasei subsp. paracasei ATCC 25302	ZP_03964198.1	1e-64	135	hypothetical protein
ALR-0003461	conserved hypothetical protein	Lactobacillus paracasei subsp. paracasei ATCC 25302	ZP_03963651.1	0.37	46	hypothetical protein
ALR-0002238	NhaP family Na+/H+ and K+/H+ antiporter	Lactobacillus paracasei subsp. paracasei ATCC 25302	ZP_03964370.1	1e-12	47	Na+/H+ antiporter
ALR-0002403	glycerophosphoryl diester phosphodiesterase	Lactobacillus paracasei subsp. paracasei ATCC 25302	ZP_03964558.1	1e-21	50	glycerophosphoryl diester phosphodiesterase
ALR-0003356	magnesium-importing ATPase	Lactobacillus paracasei subsp. paracasei ATCC 25302	ZP_03963756.1	1e-82	163	cation transport ATPase
ALR-0003135	ABC superfamily ATP binding cassette transporter, ABC protein	Lactobacillus paracasei subsp. paracasei ATCC 25302	ZP_03965340.1	7e-27	67	ATPase component of an ABC superfamily multidrug transporter
ALR-0001552	APC family amino acid-polyamine-organocation transporter	Lactobacillus paracasei subsp. paracasei ATCC 25302	ZP_03963803.1	3e-88	168	amino acid transporter
ALR-0001964	IS5 family transposase	Lactobacillus paracasei subsp. paracasei ATCC 25302	ZP_03964464.1	1e-96	172	hypothetical protein
ALR-0000335	conserved hypothetical protein	Lactobacillus paracasei subsp. paracasei ATCC 25302	ZP_03965010.1	4e-23	57	hypothetical protein
ALR-0001559	WxL domain surface protein	Lactobacillus paracasei subsp. paracasei ATCC 25302	ZP_03963404.1	6e-49	106	cell surface protein
ALR-0000366	transposase	Lactobacillus paracasei subsp. paracasei ATCC 25302	ZP_03965767.1	2e-44	111	IS30 family transposase
ALR-0000287	conserved hypothetical protein	Lactobacillus paracasei subsp. paracasei ATCC 25302	ZP_03964224.1	1e-16	47	hypothetical protein
ALR-0000006	dihydroxyacetone kinase, phosphatase domain dak2	Lactobacillus pentosus MP-10	CCB83122.1	6e-64	196	phosphoenolpyruvate-dihydroxyacetone phosphotransferase ADP-binding subunit
ALR-0000384	transposase, IS30 family	Lactobacillus pentosus MP-10	CCB84050.1	e-156	313	transposase
ALR-0002528	transposase	Lactobacillus pentosus MP-10	CCB82560.1	1e-11	47	hypothetical protein
ALR-0000274	hypothetical protein A2p19	Lactobacillus phage A2	NP_680501.1	e-173	300	hypothetical protein
ALR-0000505	hypothetical protein A2p62	Lactobacillus phage A2	NP_680541.1	2e-60	194	hypothetical protein
ALR-0002798	hypothetical protein A2p42	Lactobacillus phage A2	NP_680521.1	0.032	53	hypothetical protein
ALR-0001890	hypothetical protein A2p19	Lactobacillus phage A2	NP_680501.1	1e-73	135	hypothetical protein
ALR-0002602	putative toxin component	Lactobacillus phage LBR48	ADF83452.1	1e-21	64	phage protein
ALR-0002600	hypothetical protein	Lactobacillus phage Lc-Nu	YP_358805.1	1e-59	112	hypothetical protein
ALR-0000298	hypothetical protein	Lactobacillus phage Lc-Nu	YP_358805.1	1e-78	140	hypothetical protein
ALR-0001655	putative tail component	Lactobacillus phage phiAT3	YP_025037.1	3e-58	116	phage tail assembly
ALR-0002619	hypothetical protein phiAT3gORF25	Lactobacillus phage phiAT3	YP_025052.1	7e-62	118	hypothetical protein
ALR-0002905	putative tail component	Lactobacillus phage phiAT3	YP_025039.1	6e-61	212	phage tail fiber protein
ALR-0000278	minor tail protein	Lactobacillus phage phiJL-1	YP_223901.1	2e-39	328	minor tail protein
ALR-0000321	PREA_LACPL RecName: Full=Plasmid recombination enzyme; AltName: Full=Mobilization protein gb|AAA25252.1| repC protein	Lactobacillus plantarum	P20046.1	0	357	plasmid recombination enzyme
ALR-0002055	AF459445_4 transposase TraISLpl1	Lactobacillus plantarum	AAO38817.1	2e-55	104	IS30 family transposase
ALR-0000293	hypothetical protein LPST_C2013	Lactobacillus plantarum subsp. plantarum ST-III	YP_003925323.1	2e-05	74	hypothetical protein
ALR-0000004	glycerol uptake facilitator protein	Lactobacillus plantarum WCFS1	NP_784003.1	e-102	236	glycerol uptake facilitator protein
ALR-0000008	glycerone kinase	Lactobacillus plantarum WCFS1	NP_783999.1	e-105	330	glycerone kinase
ALR-0000009	transcription regulator (putative)	Lactobacillus plantarum WCFS1	NP_783998.1	4e-31	172	putative transcriptional regulator
ALR-0003414	putative transposase	Lactobacillus plantarum WCFS1	YP_133757.1	6e-23	91	putative transposase
ALR-0002729	Tnp	Lactobacillus rhamnosus	AAW22502.1	1e-63	122	IS30 family transposase
ALR-0001288	Tnp	Lactobacillus rhamnosus	AAW22502.1	1e-85	161	IS30 family transposase
ALR-0000501	hypothetical protein LGG_01120	Lactobacillus rhamnosus GG	YP_003170866.1	4e-71	142	hypothetical protein
ALR-0001646	phage-related endolysin	Lactobacillus rhamnosus GG	YP_003171265.1	0	384	putative lysin protein
ALR-0001648	phage-related holin	Lactobacillus rhamnosus GG	YP_003171267.1	8e-37	77	putative holin
ALR-0001657	phage-related major tail protein	Lactobacillus rhamnosus GG	YP_003171274.1	e-114	210	phage major tail protein
ALR-0002458	transposase IS30 family protein	Lactobacillus rhamnosus GG	YP_003169766.1	e-117	340	IS30 family transposase
ALR-0002606	hypothetical protein LGG_01116	Lactobacillus rhamnosus GG	YP_003170862.1	2e-19	59	hypothetical protein
ALR-0003146	DNA helicase	Lactobacillus rhamnosus GG	YP_003171000.1	0	1150	hypothetical protein
ALR-0003247	phage-related terminase small subunit	Lactobacillus rhamnosus GG	YP_003170870.1	4e-61	123	phage terminase small subunit
ALR-0003341	hypothetical protein LGG_01118	Lactobacillus rhamnosus GG	YP_003170864.1	1e-36	79	hypothetical protein
ALR-0003342	hypothetical protein LGG_01120	Lactobacillus rhamnosus GG	YP_003170866.1	6e-77	142	hypothetical protein
ALR-0000844	glycosyl transferase, group 2	Lactobacillus rhamnosus GG	YP_003170815.1	4e-15	42	bactoprenol glucosyl transferase
ALR-0002762	PTS system transporter subunit IIC	Lactobacillus rhamnosus GG	YP_003170148.1	0.005	43	hypothetical protein
ALR-0001072	transposase IS30 family protein	Lactobacillus rhamnosus GG	YP_003169766.1	1e-53	129	IS30 family transposase
ALR-0001191	transposase IS30 family protein	Lactobacillus rhamnosus GG	YP_003169766.1	5e-55	129	IS30 family transposase
ALR-0001252	transposase IS30 family protein	Lactobacillus rhamnosus GG	YP_003169766.1	3e-73	129	IS30 family transposase
ALR-0001558	transposase IS30 family protein	Lactobacillus rhamnosus GG	YP_003169766.1	3e-73	129	IS30 family transposase
ALR-0002049	transposase IS30 family protein	Lactobacillus rhamnosus GG	YP_003169766.1	5e-55	129	IS30 family transposase
ALR-0002061	transposase IS30 family protein	Lactobacillus rhamnosus GG	YP_003169766.1	9e-73	129	IS30 family transposase
ALR-0002164	transposase IS30 family protein	Lactobacillus rhamnosus GG	YP_003169766.1	3e-73	129	IS30 family transposase
ALR-0002769	transposase IS30 family protein	Lactobacillus rhamnosus GG	YP_003169766.1	1e-53	129	IS30 family transposase
ALR-0003274	transposase IS30 family protein	Lactobacillus rhamnosus GG	YP_003169766.1	2e-72	129	IS30 family transposase
ALR-0000299	transposase IS30 family protein	Lactobacillus rhamnosus GG	YP_003170210.1	3e-77	136	IS30 family transposase
ALR-0000333	transposase	Lactobacillus rhamnosus HN001	YP_002221606.1	1e-82	156	hypothetical protein
ALR-0002951	Plasmid replication protein	Lactobacillus rhamnosus HN001	YP_002221586.1	5e-26	59	replication protein A2
ALR-0003059	hypothetical protein LRH_06466	Lactobacillus rhamnosus HN001	ZP_03210979.1	0.003	45	hypothetical protein
ALR-0003076	RepR protein	Lactobacillus rhamnosus HN001	YP_002221641.1	3e-51	136	hypothetical protein
ALR-0002931	DNA integration/recombination/inversion protein	Lactobacillus rhamnosus HN001	YP_002221609.1	9e-51	101	Pin-related site-specific recombinase/DNA invertase
ALR-0000489	phage-related holin	Lactobacillus rhamnosus Lc 705	YP_003173580.1	3e-49	196	phage holin
ALR-0000771	transposase, IS1480	Lactobacillus rhamnosus Lc 705	YP_003175646.1	1e-40	89	IS1480 transposase
ALR-0002770	predicted ORF	Lactobacillus rhamnosus Lc 705	YP_003175641.1	2e-59	115	IS30 family transposase
ALR-0001654	Orf76	Lactobacillus rhamnosus Lc-Nu-like prophage	AAX07956.1	8e-36	76	hypothetical protein
ALR-0001659	Orf139	Lactobacillus rhamnosus Lc-Nu-like prophage	AAX07952.1	4e-69	139	phage tail assembly
ALR-0001601	probable methylase	Lactobacillus rhamnosus LMS2-1	ZP_04440375.1	e-128	230	hypothetical protein
ALR-0001647	probable holin	Lactobacillus rhamnosus LMS2-1	ZP_04441042.1	2e-51	110	phage holin
ALR-0001658	probable tail component protein	Lactobacillus rhamnosus LMS2-1	ZP_04441052.1	1e-65	126	putative tail component
ALR-0001661	hypothetical protein HMPREF0539_1586	Lactobacillus rhamnosus LMS2-1	ZP_04441055.1	2e-37	97	hypothetical protein
ALR-0001668	possible phage like methyltransferase	Lactobacillus rhamnosus LMS2-1	ZP_04441061.1	e-127	251	phage protein
ALR-0001669	single-strand DNA binding protein	Lactobacillus rhamnosus LMS2-1	ZP_04441064.1	2e-43	134	single strand binding helix destabilising protein
ALR-0001670	hypothetical protein HMPREF0539_1596	Lactobacillus rhamnosus LMS2-1	ZP_04441065.1	4e-96	252	hypothetical protein
ALR-0001672	hypothetical protein HMPREF0539_1600	Lactobacillus rhamnosus LMS2-1	ZP_04441069.1	0	410	hypothetical protein
ALR-0002800	transcriptional regulator	Lactobacillus rhamnosus LMS2-1	ZP_04440383.1	7e-24	72	predicted transcriptional regulator
ALR-0002952	possible replication protein	Lactobacillus rhamnosus LMS2-1	ZP_04442057.1	2e-12	49	hypothetical protein
ALR-0003347	DNA-cytosine methyltransferase	Lactobacillus rhamnosus LMS2-1	ZP_04440768.1	1e-76	236	cytosine-specific methyltransferase
ALR-0003077	plasmid replication protein RepR	Lactobacillus rhamnosus LMS2-1	ZP_04442579.1	8e-27	70	replication initiation protein
ALR-0001779	FtsK/SpoIIIE family cell division protein	Lactobacillus rhamnosus LMS2-1	ZP_04440309.1	0.0001	72	hypothetical protein
ALR-0001087	oxidoreductase	Lactobacillus rhamnosus LMS2-1	ZP_04441114.1	3e-26	80	hypothetical protein
ALR-0002529	transposase	Lactobacillus rhamnosus LMS2-1	ZP_04440294.1	8e-17	70	transposase
ALR-0001666	possible phage like methyltransferase	Lactobacillus rhamnosus LMS2-1	ZP_04441061.1	9e-31	90	hypothetical protein
ALR-0001656	conserved hypothetical protein	Lactobacillus rhamnosus LMS2-1	ZP_04441050.1	4e-12	43	hypothetical protein
ALR-0001671	endodeoxyribonuclease	Lactobacillus rhamnosus LMS2-1	ZP_04441067.1	3e-23	58	hypothetical protein
ALR-0003346	conserved hypothetical protein	Lactobacillus rhamnosus LMS2-1	ZP_04440769.1	2e-98	294	hypothetical protein
ALR-0002946	conserved hypothetical protein	Lactobacillus rhamnosus LMS2-1	ZP_04439492.1	7e-12	365	hypothetical protein
ALR-0001598	hypothetical protein AAULR_25621	Lactobacillus rhamnosus MTCC 5462	EGF47270.1	1e-09	81	hypothetical protein
ALR-0000781	hypothetical protein	Lactobacillus sakei	AAP44572.1	6e-22	49	IS30 family transposase
ALR-0002831	hypothetical protein	Lactobacillus sakei	AAP44572.1	5e-51	96	IS30 family transposase
ALR-0001192	hypothetical protein	Lactobacillus sakei	AAP44572.1	5e-60	110	IS30 family transposase
ALR-0002184	hypothetical protein	Lactobacillus sakei	AAP44572.1	5e-60	110	IS30 family transposase
ALR-0000432	hypothetical protein	Lactobacillus sakei	AAP44572.1	9e-74	134	IS30 family transposase
ALR-0001144	hypothetical protein	Lactobacillus sakei	AAP44572.1	9e-74	134	IS30 family transposase
ALR-0002855	hypothetical protein	Lactobacillus sakei	AAP44572.1	9e-74	134	IS30 family transposase
ALR-0001941	putative serine/tyrosine protein phosphatase	Lactobacillus sakei subsp. sakei 23K	YP_394889.1	2e-34	251	protein tyrosine phosphatase
ALR-0001944	putative polysaccharide biosynthesis protein, chain length determination	Lactobacillus sakei subsp. sakei 23K	YP_396126.1	2e-51	247	tyrosine-protein kinase transmembrane modulator
ALR-0002998	prophage lsa1 protein	Lactobacillus sakei subsp. sakei 23K	YP_395212.1	2e-05	53	hypothetical protein
ALR-0000007	Dihydroxyacetone kinase	Lactobacillus salivarius GJ-24	EGM51928.1	e-149	331	phosphoenolpyruvate-dihydroxyacetone phosphotransferase dihydroxyacetone binding subunit
ALR-0001949	exopolysaccharide phosphogalactosyltransferase	Leuconostoc inhae KCTC 3774	ZP_08480904.1	3e-54	233	lipopolysaccharide synthesis sugar transferase
ALR-0000011	transposase	Oenococcus oeni ATCC BAA-1163	ZP_01543898.1	5e-82	168	transposase
ALR-0000014	transposase	Oenococcus oeni ATCC BAA-1163	ZP_01543898.1	e-128	227	transposase
ALR-0000318	transposase	Oenococcus oeni ATCC BAA-1163	ZP_01543898.1	e-128	227	transposase
ALR-0000322	transposase	Oenococcus oeni ATCC BAA-1163	ZP_01543898.1	e-128	227	transposase
ALR-0000367	transposase	Oenococcus oeni ATCC BAA-1163	ZP_01543898.1	e-128	227	transposase
ALR-0002878	hypothetical protein AWRIB429_2100	Oenococcus oeni AWRIB429	ZP_06554710.1	4e-13	88	putative teichoic acid glycosylation protein
ALR-0002882	hypothetical protein AWRIB429_2107	Oenococcus oeni AWRIB429	ZP_06554717.1	2e-18	108	hypothetical protein
ALR-0002884	hypothetical protein AWRIB429_2111	Oenococcus oeni AWRIB429	ZP_06554721.1	5e-33	70	signal transduction histidine kinase
ALR-0000265	transposase	Oenococcus oeni PSU-1	YP_809975.1	1e-85	156	transposase
ALR-0000398	transposase	Oenococcus oeni PSU-1	YP_809975.1	3e-67	125	transposase
ALR-0002594	transposase	Oenococcus oeni PSU-1	YP_809975.1	3e-67	125	hypothetical protein
ALR-0002832	transposase	Oenococcus oeni PSU-1	YP_809975.1	3e-67	125	transposase
ALR-0002950	transposase	Oenococcus oeni PSU-1	YP_809975.1	3e-86	156	transposase
ALR-0002953	transposase	Oenococcus oeni PSU-1	YP_809975.1	6e-78	152	transposase
ALR-0003095	transposase	Oenococcus oeni PSU-1	YP_809975.1	2e-42	88	IS1480 transposase
ALR-0003415	transposase	Oenococcus oeni PSU-1	YP_809975.1	5e-66	125	transposase
ALR-0000308	gluconate transporter	Pediococcus acidilactici 7_4	ZP_06196462.1	0	432	predicted D-glycerate transporter
ALR-0000402	hypothetical phage protein	Pediococcus acidilactici DSM 20284	ZP_07368490.1	3e-13	85	hypothetical protein
ALR-0001952	capsular polysaccharide biosynthesis protein	Planococcus donghaensis MPA1U2	ZP_08093526.1	2e-72	377	glycosyltransferase
ALR-0001781	methylase	Ruminococcus flavefaciens FD-1	ZP_06144754.1	9e-08	54	hypothetical protein
ALR-0002037	hypothetical protein SSIL_1423	Solibacillus silvestris StLB046	BAK15846.1	2e-17	70	phage major capsid protein
ALR-0002016	addiction module toxin, Txe/YoeB family	Streptococcus downei F0415	ZP_07724959.1	1e-24	96	hypothetical protein
ALR-0000090	hypothetical protein CGSSp3BS71_09726	Streptococcus pneumoniae SP3-BS71	ZP_01818159.1	0.004	73	tRNA nucleotidyltransferase
ALR-0001782	conserved domain protein	Streptococcus pseudoporcinus SPIN 20026	ZP_07824552.1	0.11	41	hypothetical protein
ALR-0001783	conserved hypothetical protein	Streptococcus pseudoporcinus SPIN 20026	ZP_07824234.1	2e-76	441	hypothetical protein
ALR-0003091	orotidine 5'-phosphate decarboxylase	Tetragenococcus halophilus	YP_001789023.1	2e-63	207	D-arabino-3-hexulose 6-phosphate formaldehyde lyase
ALR-0003093	keto-hydroxyglutarate-aldolase/keto-deoxy-phosphogluconate aldolase	Tetragenococcus halophilus	YP_001789025.1	8e-77	217	4-hydroxy-2-oxoglutarate aldolase / 2-dehydro-3-deoxyphosphogluconate aldolase
ALR-0003090	2-dehydro-3-deoxygluconokinase	Tetragenococcus halophilus	YP_001789022.1	4e-45	117	2-dehydro-3-deoxygluconate kinase
ALR-0000263	No BLAST hit.				183	hypothetical protein
ALR-0000273	No BLAST hit.				44	hypothetical protein
ALR-0000878	No BLAST hit.				252	hypothetical protein
ALR-0000979	No BLAST hit.				63	hypothetical protein
ALR-0001265	No BLAST hit.				40	hypothetical protein
ALR-0001838	No BLAST hit.				43	hypothetical protein
ALR-0001957	No BLAST hit.				134	hypothetical protein
ALR-0002605	No BLAST hit.				72	hypothetical protein
ALR-0002766	No BLAST hit.				40	hypothetical protein
ALR-0002945	No BLAST hit.				65	hypothetical protein
ALR-0002994	No BLAST hit.				244	hypothetical protein
ALR-0002995	No BLAST hit.				188	hypothetical protein
ALR-0002996	No BLAST hit.				66	hypothetical protein
ALR-0002997	No BLAST hit.				184	hypothetical protein
ALR-0003001	No BLAST hit.				78	hypothetical protein
ALR-0003002	No BLAST hit.				75	hypothetical protein
ALR-0003099	No BLAST hit.				45	hypothetical protein
ALR-0003101	No BLAST hit.				40	hypothetical protein
ALR-0003251	No BLAST hit.				72	hypothetical protein
ALR-0003321	No BLAST hit.				59	hypothetical protein

## Sheet: LcaCRF28
Table S1 Protein homology data for predicted accessory gene products in L. casei strains
ASAP ID	GenBank Annotation	Genome	NCBI Accession Number	E-value	ASAP Feature Length	ASAP Predicted Product
ALS-0002816	hypothetical protein AceceDRAFT_3291	Acetivibrio cellulolyticus CD2	ZP_07327943.1	3e-27	246	hypothetical protein
ALS-0000563	PTS family glucose porter, IICBA component	Aerococcus viridans ATCC 11563	ZP_06807189.1	2e-32	157	PTS system, sugar-specific IIA component
ALS-0002042	L-fuculose phosphate aldolase	Alkaliphilus metalliredigens QYMF	YP_001321536.1	1e-74	217	ribulose-5-phosphate 4-epimerase family protein
ALS-0003009	PTS system, glucose-specific IIBC subunit	Bacillus sp. m3-13	ZP_07711079.1	e-177	691	putative phosphotransferase system IIC component
ALS-0000564	hypothetical protein HMPREF9488_01999	Coprobacillus sp. 29_1	ZP_08011165.1	0	589	2,4-dienoyl-CoA reductase [NADPH]
ALS-0000567	hypothetical protein HMPREF9488_02176	Coprobacillus sp. 29_1	ZP_08011342.1	1e-46	344	LacI-family regulatory protein
ALS-0003004	hypothetical protein HMPREF9086_3512	Enterobacter hormaechei ATCC 49162	ZP_08499248.1	2e-69	275	glucose-6-phosphate isomerase
ALS-0001050	PTS system protein	Enterococcus casseliflavus EC30	ZP_05646934.1	7e-57	194	PTS system, beta-glucoside-specific IIBCA components
ALS-0002821	hypothetical protein HMPREF0349_1753	Enterococcus faecalis TX1322	ZP_04435260.1	4e-18	117	hypothetical protein
ALS-0002043	phosphoenolpyruvate-dependent sugar phosphotransferase system	Enterococcus faecium Com15	ZP_05678556.1	3e-23	168	PTS system galactitol-specific IIA component
ALS-0002973	conserved hypothetical protein	Enterococcus italicus DSM 15952	ZP_07896890.1	3e-07	365	hypothetical protein
ALS-0003005	3-hexulose-6-phosphate synthase	Erysipelotrichaceae bacterium 5_2_54FAA	ZP_06646151.1	4e-43	204	D-arabino-3-hexulose 6-phosphate formaldehyde lyase
ALS-0000568	hypothetical protein EUBIFOR_01372	Eubacterium biforme DSM 3989	ZP_03488790.1	e-109	458	PTS system, beta-glucoside-specific IIBCA components
ALS-0002315	hypothetical protein pEspB_p27	Exiguobacterium arabatum	YP_001840981.1	0.33	55	hypothetical protein
ALS-0002974	conserved hypothetical protein	Lactobacillus antri DSM 16041	ZP_05744818.1	3e-47	520	NLP/P60 protein
ALS-0002243	integrase catalytic subunit	Lactobacillus buchneri NRRL B-30929	YP_004399533.1	2e-35	72	IS30 family transposase
ALS-0002595	transcriptional repressor	Lactobacillus casei	ADD13466.1	7e-16	43	transcriptional repressor of the myo-inositol catabolic operon DeoR family
ALS-0001718	ABC transporter protein	Lactobacillus casei	YP_003943972.1	1e-43	155	peptide ABC transporter ATP binding/permease protein
ALS-0001876	cell wall-associated hydrolase	Lactobacillus casei ATCC 334	YP_805554.1	5e-22	146	TolA family protein
ALS-0001912	transposase	Lactobacillus casei ATCC 334	YP_806556.1	8e-68	152	transposase
ALS-0000228	transposase	Lactobacillus casei ATCC 334	YP_805776.1	8e-13	42	transposase
ALS-0001561	ABC-type dipeptide/oligopeptide/nickel transport system, ATPase component	Lactobacillus casei ATCC 334	YP_807088.1	9e-27	58	ATP-binding component of an ABC superfamily oligopeptide transporter
ALS-0001982	hypothetical protein LSEI_0548	Lactobacillus casei ATCC 334	YP_805839.1	4e-74	152	LtrC-like protein
ALS-0002270	transposase	Lactobacillus casei ATCC 334	YP_805776.1	6e-20	51	transposase
ALS-0000931	hypothetical protein LSEI_0764	Lactobacillus casei ATCC 334	YP_806042.1	4e-35	74	methionine synthase II (cobalamin-independent)
ALS-0001001	transposase	Lactobacillus casei ATCC 334	YP_805542.1	2e-41	82	transposase
ALS-0001662	transposase	Lactobacillus casei ATCC 334	YP_805542.1	2e-41	82	transposase
ALS-0002279	transposase	Lactobacillus casei ATCC 334	YP_805542.1	2e-41	82	transposase
ALS-0002478	transposase	Lactobacillus casei ATCC 334	YP_805542.1	2e-41	82	transposase
ALS-0003130	transposase	Lactobacillus casei ATCC 334	YP_805542.1	2e-41	82	transposase
ALS-0000111	glutathione reductase	Lactobacillus casei ATCC 334	YP_807789.1	2e-46	94	glutathione reductase
ALS-0001887	major facilitator superfamily permease	Lactobacillus casei ATCC 334	YP_806123.1	2e-44	106	major facilitator superfamily permease
ALS-0002730	phosphatidylserine/phosphatidylglycerophosphate/cardiolipin synthase-like protein	Lactobacillus casei ATCC 334	YP_806684.1	1e-55	107	cardiolipin synthetase
ALS-0000414	transposase	Lactobacillus casei ATCC 334	YP_806556.1	5e-42	82	transposase
ALS-0000419	transposase	Lactobacillus casei ATCC 334	YP_806556.1	5e-42	82	transposase
ALS-0001300	transposase	Lactobacillus casei ATCC 334	YP_806556.1	5e-42	82	transposase
ALS-0000112	transposase	Lactobacillus casei ATCC 334	YP_805542.1	1e-62	117	transposase
ALS-0003124	RNA-binding protein	Lactobacillus casei ATCC 334	YP_808056.1	2e-37	81	RNA-binding protein
ALS-0002479	transposase	Lactobacillus casei ATCC 334	YP_806556.1	2e-44	100	transposase
ALS-0001588	transposase	Lactobacillus casei ATCC 334	YP_806556.1	2e-62	117	transposase
ALS-0002634	permease	Lactobacillus casei ATCC 334	YP_805494.1	7e-51	114	membrane protein
ALS-0002809	transposase	Lactobacillus casei ATCC 334	YP_796435.1	2e-19	61	transposase
ALS-0001273	IS30 family transposase	Lactobacillus casei ATCC 334	YP_805613.1	6e-51	93	IS30 family transposase
ALS-0002246	Co/Zn/Cd cation transporter	Lactobacillus casei ATCC 334	YP_807229.1	6e-74	149	cobalt-zinc-cadmium resistance protein
ALS-0001099	ATP-dependent RNA helicase	lactobacillus casei BL23	YP_001987183.1	5e-93	226	ATP-dependent RNA helicase
ALS-0002354	hypothetical protein LCABL_28250	lactobacillus casei BL23	YP_001988733.1	9e-11	39	hypothetical protein
ALS-0001507	hypothetical protein LCABL_20610	lactobacillus casei BL23	YP_001987986.1	2e-18	46	hypothetical protein
ALS-0001838	peptide ABC transporter substrate-binding lipoprotein	lactobacillus casei BL23	YP_001987365.1	5e-21	49	periplasmic-binding component of an ABC superfamily oligopeptide transporter
ALS-0002129	Single-strand DNA-specific exonuclease RecJ	lactobacillus casei BL23	YP_001987710.1	4e-41	92	single-stranded-DNA-specific exonuclease
ALS-0002776	GTP-binding protein Era	lactobacillus casei BL23	YP_001987670.1	3e-10	44	GTP-binding protein
ALS-0002685	hypothetical protein LCABL_24110	lactobacillus casei BL23	YP_001988335.1	1e-14	41	hypothetical protein
ALS-0001091	ABC transporter	lactobacillus casei BL23	YP_001988949.1	7e-19	46	ATPase component of an ABC superfamily polar amino acid transporter
ALS-0002531	cell division protein FtsK	lactobacillus casei BL23	YP_001987868.1	e-128	234	FtsK family cell division protein
ALS-0001953	exodeoxyribonuclease V	lactobacillus casei BL23	YP_001988187.1	e-105	256	RecD-like DNA helicase
ALS-0001267	sugar ABC transporter permease	lactobacillus casei BL23	YP_001987093.1	1e-46	94	permease component of an ABC superfamily maltose/maltodextrin transporter
ALS-0000588	Ribitol-5-phosphate 2-dehydrogenase	lactobacillus casei BL23	YP_001988833.1	1e-58	124	xylitol dehydrogenase
ALS-0001918	hypothetical protein LCABL_06130	lactobacillus casei BL23	YP_001986596.1	6e-20	54	hypothetical protein
ALS-0001852	acetyltransferase	lactobacillus casei BL23	YP_001987377.1	4e-62	117	acetyltransferase
ALS-0000613	phosphotransferase system (PTS) fructose-specific enzyme IIBC component (PTS system, galactitol-specific enzyme II, A component)	lactobacillus casei BL23	YP_001988857.1	1e-23	65	putative carbohydrate PTS system, IIA component
ALS-0002002	Eps4I	lactobacillus casei BL23	YP_001987203.1	3e-54	141	dTDP-glucose 4,6-dehydratase
ALS-0002289	hypothetical protein LC2W_0097	Lactobacillus casei LC2W	AEA52433.1	2e-19	184	phospholipase A2 family enzyme
ALS-0002288	L-asparaginase	Lactobacillus casei LC2W	AEA54745.1	5e-14	40	L-asparaginase
ALS-0002320	hypothetical protein LC2W_0603	Lactobacillus casei LC2W	AEA52937.1	2e-27	59	hypothetical protein
ALS-0002160	hypothetical protein LC2W_1758	Lactobacillus casei LC2W	AEA54090.1	1e-26	71	predicted O-methyltransferase
ALS-0002048	hypothetical protein LCAZH_0408	Lactobacillus casei str. Zhang	YP_003787550.1	8e-07	49	hypothetical protein
ALS-0000922	hydrolase of the alpha/beta superfamily	Lactobacillus casei str. Zhang	YP_003787834.1	2e-14	42	alpha/beta superfamily hydrolase
ALS-0001714	hypothetical protein LCAZH_2290	Lactobacillus casei str. Zhang	YP_003789349.1	5e-19	58	predicted membrane protein
ALS-0002994	transposase	Lactobacillus casei str. Zhang	YP_003787795.1	2e-48	91	transposase
ALS-0000503	neutral endopeptidase	Lactobacillus casei str. Zhang	YP_003788137.1	1e-79	144	neutral endopeptidase
ALS-0002881	hypothetical protein LCAZH_0128	Lactobacillus casei str. Zhang	YP_003787276.1	e-156	274	permease component of an ABC superfamily transporter
ALS-0001162	hypothetical protein LCAZH_0050	Lactobacillus casei str. Zhang	YP_003787198.1	7e-42	86	hypothetical protein
ALS-0000808	putative Mg2+ Transporter-C (MgtC) Family	Lactobacillus casei str. Zhang	YP_003787718.1	2e-24	61	peptide transport system permease protein
ALS-0001092	transposase	Lactobacillus casei str. Zhang	YP_003789057.1	2e-66	133	transposase
ALS-0002920	NADH oxidase	Lactobacillus casei str. Zhang	YP_003787316.1	e-112	204	CoA-disulfide reductase
ALS-0000196	fructan hydrolase	Lactobacillus casei str. Zhang	YP_003787531.1	e-136	279	surface protein (LPXTG motif)
ALS-0001242	DNA polymerase III	Lactobacillus farciminis KCTC 3681	ZP_08576183.1	1e-54	259	DNA polymerase III, alpha subunit
ALS-0003010	hypothetical protein LfarK3_06746	Lactobacillus farciminis KCTC 3681	ZP_08576799.1	3e-10	158	hypothetical protein
ALS-0002268	transposase	Lactobacillus fermentum 28-3-CHN	ZP_05864026.1	9e-41	82	transposase
ALS-0002819	putative transposase	Lactobacillus paracasei	ABK27697.1	2e-19	57	transposase
ALS-0000518	AF322594_4 putative transposase PrcB	Lactobacillus paracasei	AAG48147.1	9e-50	91	hypothetical protein
ALS-0000742	AF322594_4 putative transposase PrcB	Lactobacillus paracasei	AAG48147.1	6e-52	95	hypothetical protein
ALS-0000229	AF322594_4 putative transposase PrcB	Lactobacillus paracasei	AAG48147.1	5e-58	104	hypothetical protein
ALS-0002106	AF322594_4 putative transposase PrcB	Lactobacillus paracasei	AAG48147.1	1e-64	115	hypothetical protein
ALS-0002089	AF322594_4 putative transposase PrcB	Lactobacillus paracasei	AAG48147.1	6e-73	129	IS30 family transposase
ALS-0002321	AF322594_4 putative transposase PrcB	Lactobacillus paracasei	AAG48147.1	8e-72	127	IS30 family transposase
ALS-0000412	AF322594_4 putative transposase PrcB	Lactobacillus paracasei	AAG48147.1	2e-74	135	IS30 family transposase
ALS-0002100	AF322594_4 putative transposase PrcB	Lactobacillus paracasei	AAG48147.1	1e-75	134	IS30 family transposase
ALS-0003041	phage infection protein	Lactobacillus paracasei subsp. paracasei 8700:2	ZP_04672493.1	2e-31	82	phage infection protein
ALS-0001966	type I restriction-modification system methyltransferase subunit	Lactobacillus paracasei subsp. paracasei 8700:2	ZP_04672985.1	1e-42	95	type I restriction-modification system, DNA-methyltransferase subunit M
ALS-0002202	coenzyme A biosynthesis coABC transporter,ATP-binding protein	Lactobacillus paracasei subsp. paracasei 8700:2	ZP_04675019.1	1e-38	82	phosphopantothenoylcysteine decarboxylase / phosphopantothenoylcysteine synthetase
ALS-0002199	tRNA and rRNA cytosine-C5-methylase	Lactobacillus paracasei subsp. paracasei 8700:2	ZP_04675016.1	6e-53	117	ribosomal RNA small subunit methyltransferase B
ALS-0001696	ABC transporter ATPase	Lactobacillus paracasei subsp. paracasei 8700:2	ZP_04673194.1	3e-36	91	ATP-binding component of an ABC superfamily transporter
ALS-0001989	predicted protein	Lactobacillus paracasei subsp. paracasei 8700:2	ZP_04672319.1	6e-21	54	hypothetical protein
ALS-0001619	membrane protease subunit	Lactobacillus paracasei subsp. paracasei 8700:2	ZP_04673043.1	e-109	202	flotillin 1
ALS-0000339	cadmium-/manganese-transporting P-type ATPase	Lactobacillus paracasei subsp. paracasei 8700:2	ZP_04673326.1	e-170	306	cation transport ATPase
ALS-0002525	dephospho-CoA kinase	Lactobacillus paracasei subsp. paracasei 8700:2	ZP_04675101.1	6e-35	83	dephospho-CoA kinase
ALS-0001657	cytochrome bd biosynthesis ABC superfamily ATP binding cassette transporter, ATPase and permease protein	Lactobacillus paracasei subsp. paracasei ATCC 25302	ZP_03963845.1	1e-16	56	putative ABC transporter ATP-binding protein
ALS-0002269	integrase	Lactobacillus paracasei subsp. paracasei ATCC 25302	ZP_03963992.1	4e-10	31	hypothetical protein
ALS-0000806	Amt family ammonia transporter channel	Lactobacillus paracasei subsp. paracasei ATCC 25302	ZP_03964379.1	8e-15	54	ammonium transporter
ALS-0002669	DMT superfamily drug/metabolite transporter	Lactobacillus paracasei subsp. paracasei ATCC 25302	ZP_03963829.1	3e-08	38	permease of the drug/metabolite transporter (DMT) superfamily
ALS-0000135	permease	Lactobacillus paracasei subsp. paracasei ATCC 25302	ZP_03964782.1	2e-26	84	predicted permease
ALS-0002546	penicillin-binding protein	Lactobacillus paracasei subsp. paracasei ATCC 25302	ZP_03964823.1	2e-81	146	multimodular transpeptidase-transglycosylase
ALS-0002351	RpiR family transcriptional regulator	Lactobacillus paracasei subsp. paracasei ATCC 25302	ZP_03962981.1	2e-21	60	transcriptional regulator
ALS-0002647	ABC superfamily ATP binding cassette transporter, ABC protein	Lactobacillus paracasei subsp. paracasei ATCC 25302	ZP_03964587.1	4e-19	49	ATPase domain-containing PTS system mannose/fructose/N-acetylgalactosamine-specific IID component
ALS-0001126	single-stranded DNA-binding protein	Lactobacillus paracasei subsp. paracasei ATCC 25302	ZP_03963547.1	2e-15	42	single-stranded DNA-binding protein
ALS-0001523	conserved hypothetical protein	Lactobacillus paracasei subsp. paracasei ATCC 25302	ZP_03964293.1	6e-22	63	hypothetical protein
ALS-0001731	ykiI protein	Lactobacillus paracasei subsp. paracasei ATCC 25302	ZP_03963940.1	2e-80	149	hypothetical protein
ALS-0002853	xre family transcriptional regulator	Lactobacillus paracasei subsp. paracasei ATCC 25302	ZP_03963473.1	1e-57	121	XRE family transcriptional regulator
ALS-0002423	conserved hypothetical protein	Lactobacillus paracasei subsp. paracasei ATCC 25302	ZP_03965740.1	2e-06	54	hypothetical protein
ALS-0000299	fumarate hydratase	Lactobacillus paracasei subsp. paracasei ATCC 25302	ZP_03963642.1	e-118	213	fumarate hydratase class II
ALS-0002422	hypothetical protein phiAT3gORF41	Lactobacillus phage phiAT3	YP_025068.1	2e-44	89	hypothetical protein
ALS-0001058	Na+/H+ antiporter	Lactobacillus plantarum subsp. plantarum ST-III	YP_003927919.1	1e-24	63	putative Na(+)/H(+) antiporter
ALS-0000657	transcription regulator	Lactobacillus plantarum WCFS1	NP_786333.1	1e-46	147	transcription regulator
ALS-0001975	transcription regulator	Lactobacillus plantarum WCFS1	NP_786055.1	3e-44	236	GntR family transcriptional regulator
ALS-0001979	N-acetylglucosamine/galactosamine PTS, EIIA	Lactobacillus plantarum WCFS1	NP_786051.1	2e-29	142	N-acetylglucosamine/galactosamine PTS, EIIA
ALS-0001060	transposase IS4 family protein	Lactobacillus rhamnosus GG	YP_003170204.1	1e-50	98	transposase
ALS-0002992	undecaprenyl-phosphate beta-glucosephosphotransferase	Lactobacillus rhamnosus GG	YP_003171789.1	5e-08	39	hypothetical protein
ALS-0000659	hypothetical protein LRH_11839	Lactobacillus rhamnosus HN001	ZP_03211077.1	2e-45	166	hypothetical protein
ALS-0001064	putative transcriptional regulator	Lactobacillus rhamnosus HN001	ZP_03212967.1	4e-08	48	hypothetical protein
ALS-0002985	hypothetical protein LRH_08488	Lactobacillus rhamnosus HN001	ZP_03212030.1	e-107	233	hypothetical protein
ALS-0002357	glycoside hydrolase family 29	Lactobacillus rhamnosus HN001	ZP_03212150.1	1e-36	91	alpha-L-fucosidase
ALS-0002818	Transposase	Lactobacillus rhamnosus HN001	ZP_03212965.1	6e-13	50	transposase
ALS-0002987	glycosyltransferase	Lactobacillus rhamnosus HN001	ZP_03212993.1	3e-24	85	hypothetical protein
ALS-0002979	Polysaccharide Transporter, PST family protein	Lactobacillus rhamnosus HN001	ZP_03212025.1	8e-67	140	membrane protein
ALS-0002222	Translation elongation factor P	Lactobacillus rhamnosus HN001	ZP_03210599.1	4e-27	60	translation elongation factor P
ALS-0002623	Pyridoxine 5'-phosphate oxidase V related favin-nucleotide-binding protein	Lactobacillus rhamnosus HN001	ZP_03211323.1	0.005	54	hypothetical protein
ALS-0002275	predicted ORF	Lactobacillus rhamnosus Lc 705	YP_003175649.1	1e-09	33	hypothetical protein
ALS-0002099	type I restriction-modification system restrict	Lactobacillus rhamnosus Lc 705	YP_003175640.1	4e-89	190	type I restriction-modification system, restriction subunit R
ALS-0001923	sortase (surface protein transpeptidase)	Lactobacillus rhamnosus Lc 705	YP_003175623.1	5e-26	75	LPXTG specific sortase A
ALS-0002426	DNA (cytosine-5-)-methyltransferase	Lactobacillus rhamnosus LMS2-1	ZP_04440374.1	e-123	275	DNA-cytosine methyltransferase
ALS-0002319	IS431mec transposase	Lactobacillus rhamnosus LMS2-1	ZP_04440273.1	9e-35	73	transposase
ALS-0002318	IS431mec transposase	Lactobacillus rhamnosus LMS2-1	ZP_04440273.1	1e-42	85	transposase
ALS-0000021	cell division protein FtsH	Lactobacillus rhamnosus MTCC 5462	EGF47972.1	2e-26	85	ATP-dependent Zn protease
ALS-0001090	hypothetical protein AAULR_25981	Lactobacillus rhamnosus MTCC 5462	EGF47191.1	8e-14	147	D-alanyl-D-alanine carboxypeptidase
ALS-0002314	hypothetical protein LKI_03290	Leuconostoc kimchii IMSNU 11154	YP_003621169.1	0.005	197	hypothetical protein
ALS-0002820	hypothetical protein LKI_07470	Leuconostoc kimchii IMSNU 11154	YP_003622002.1	1e-41	203	hypothetical protein
ALS-0002046	phosphoglycerate dehydrogenase family protein	Listeria welshimeri serovar 6b str. SLCC5334	YP_848551.1	e-115	349	D-3-phosphoglycerate dehydrogenase
ALS-0002093	transposase	Oenococcus oeni PSU-1	YP_809975.1	1e-49	97	transposase
ALS-0000658	NAD dependent epimerase/dehydratase family protein	Staphylococcus epidermidis VCU121	EGG96692.1	e-100	345	putative oxidoreductase
ALS-0001014	helix-turn-helix domain protein	Staphylococcus warneri L37603	ZP_04678241.1	5e-07	241	hypothetical protein
ALS-0002103	cysteine synthase	Streptococcus thermophilus LMG 18311	YP_139335.1	1e-08	35	cystathionine beta-synthase
ALS-0002439	hypothetical protein MED222_02527	Vibrio sp. MED222	ZP_01066776.1	5e-17	69	hypothetical protein
ALS-0000197	No BLAST hit.				43	hypothetical protein
ALS-0000569	No BLAST hit.				37	hypothetical protein
ALS-0000660	No BLAST hit.				37	hypothetical protein
ALS-0001061	No BLAST hit.				116	hypothetical protein
ALS-0002817	No BLAST hit.				74	hypothetical protein
ALS-0002953	No BLAST hit.				71	hypothetical protein

## Sheet: LcaLc-10
Table S1 Protein homology data for predicted accessory gene products in L. casei strains
ASAP ID	GenBank Annotation	Genome	NCBI Accession Number	E-value	ASAP Feature Length	ASAP Predicted Product
AMH-0002306	abortive infection protein AbiGII	Clostridium hathewayi DSM 13479	ZP_06115819.1	2e-16	117	abortive infection protein AbiGII
AMH-0000109	conserved hypothetical protein	Clostridium sp. M62/1	ZP_06345816.1	0.098	238	hypothetical protein
AMH-0001711	LOW QUALITY PROTEIN: predicted protein	Enterococcus faecalis T1	ZP_05421822.1	7e-69	375	hypothetical protein
AMH-0002683	hypothetical protein HMPREF0348_2589	Enterococcus faecalis TX0104	ZP_03949655.1	2e-47	287	hypothetical protein
AMH-0001714	Helix-turn-helix.	Enterococcus sp. 7L76	CBL32694.1	5e-15	69	hypothetical protein
AMH-0000146	hypothetical protein HMPREF0496_3022	Lactobacillus brevis subsp. gravesensis ATCC 27305	ZP_03940908.1	7e-05	37	hypothetical protein
AMH-0002393	glycosyltransferase	Lactobacillus brevis subsp. gravesensis ATCC 27305	ZP_03938829.1	e-100	362	poly(glycerol-phosphate) alpha-glucosyltransferase
AMH-0002632	conserved hypothetical protein	Lactobacillus brevis subsp. gravesensis ATCC 27305	ZP_03938895.1	4e-14	123	hypothetical protein
AMH-0002311	type II restriction-modification system restriction subunit	Lactobacillus brevis subsp. gravesensis ATCC 27305	ZP_03940836.1	7e-25	92	hypothetical protein
AMH-0002394	glycosyltransferase	Lactobacillus brevis subsp. gravesensis ATCC 27305	ZP_03938829.1	2e-42	161	poly(glycerol-phosphate) alpha-glucosyltransferase
AMH-0000015	site-specific recombinase, DNA invertase Pin related protein	Lactobacillus casei ATCC 334	YP_796452.1	e-115	211	Pin-related site-specific recombinase/DNA invertase
AMH-0001156	transposase	Lactobacillus casei ATCC 334	YP_807107.1	9e-71	127	transposase
AMH-0002855	hypothetical protein LSEI_0577	Lactobacillus casei ATCC 334	YP_805864.1	3e-52	114	hypothetical protein
AMH-0003011	holin-like toxin	Lactobacillus casei ATCC 334	YP_807843.1	0.003	29	predicted holin-like toxin
AMH-0002722	phosphoglycerate mutase 1	Lactobacillus casei ATCC 334	YP_807326.1	9e-09	31	phosphoglycerate mutase
AMH-0002911	SAM-dependent methyltransferase	Lactobacillus casei ATCC 334	YP_807937.1	1e-15	42	SAM-dependent methyltransferase
AMH-0000059	transposase	Lactobacillus casei ATCC 334	YP_807107.1	3e-31	65	transposase
AMH-0000145	transposase	Lactobacillus casei ATCC 334	YP_807107.1	3e-31	65	transposase
AMH-0000147	transposase	Lactobacillus casei ATCC 334	YP_807107.1	3e-31	65	transposase
AMH-0000296	transposase	Lactobacillus casei ATCC 334	YP_807107.1	2e-30	65	transposase
AMH-0001419	transposase	Lactobacillus casei ATCC 334	YP_807107.1	3e-31	65	transposase
AMH-0001499	transposase	Lactobacillus casei ATCC 334	YP_807107.1	3e-31	65	transposase
AMH-0001699	transposase	Lactobacillus casei ATCC 334	YP_807107.1	3e-31	65	transposase
AMH-0001733	transposase	Lactobacillus casei ATCC 334	YP_807107.1	3e-31	65	transposase
AMH-0002048	ABC-type amino acid transport system, permease component	Lactobacillus casei ATCC 334	YP_807217.1	3e-13	56	glutamate transport membrane-spanning protein
AMH-0002086	transposase	Lactobacillus casei ATCC 334	YP_807107.1	3e-31	65	transposase
AMH-0002313	transposase	Lactobacillus casei ATCC 334	YP_807107.1	3e-31	65	transposase
AMH-0002577	transposase	Lactobacillus casei ATCC 334	YP_807107.1	3e-31	65	transposase
AMH-0002807	transposase	Lactobacillus casei ATCC 334	YP_807107.1	3e-31	65	transposase
AMH-0000020	transposase	Lactobacillus casei ATCC 334	YP_806726.1	2e-64	113	transposase
AMH-0000357	aspartate/tyrosine/aromatic aminotransferase	Lactobacillus casei ATCC 334	YP_807348.1	7e-52	104	aromatic amino acid aminotransferase gamma / N-acetyl-L,L-diaminopimelate aminotransferase
AMH-0001646	transposase	Lactobacillus casei ATCC 334	YP_806556.1	5e-42	82	transposase
AMH-0002085	transposase	Lactobacillus casei ATCC 334	YP_806556.1	5e-42	82	transposase
AMH-0002097	amino acid transporter	Lactobacillus casei ATCC 334	YP_805685.1	6e-90	163	putative oxidoreductase
AMH-0000557	transposase	Lactobacillus casei ATCC 334	YP_806726.1	5e-79	140	transposase
AMH-0000005	IS30 family transposase	Lactobacillus casei ATCC 334	YP_806149.1	1e-51	124	transposase
AMH-0001165	transposase	Lactobacillus casei ATCC 334	YP_805644.1	5e-13	39	transposase
AMH-0001906	HAD superfamily hydrolase	Lactobacillus casei ATCC 334	YP_806232.1	2e-67	129	HAD superfamily hydrolase
AMH-0001786	Insertion element	lactobacillus casei BL23	YP_001988298.1	e-101	178	transposase
AMH-0002719	ISSth1, transposase (Orf1), IS3 family	lactobacillus casei BL23	YP_001986563.1	3e-69	130	IS3 family transposase
AMH-0001718	Integrase homolog	lactobacillus casei BL23	YP_001988078.1	2e-15	42	hypothetical protein
AMH-0000235	hydroxyethylthiazole kinase	lactobacillus casei BL23	YP_001986299.1	3e-48	96	hydroxyethylthiazole kinase
AMH-0002654	phage Mu protein F like protein	lactobacillus casei BL23	YP_001987267.1	1e-63	115	phage protein
AMH-0002578	transposase	lactobacillus casei BL23	YP_001986341.1	5e-86	154	transposase
AMH-0002314	transposase	lactobacillus casei BL23	YP_001986341.1	5e-88	157	transposase
AMH-0000126	resolvase	Lactobacillus coryniformis subsp. torquens KCTC 3535	ZP_08575462.1	5e-08	41	major facilitator superfamily (MFS) benzoate transporter
AMH-0000112	topoisomerase	Lactobacillus gasseri	YP_002474177.1	3e-82	147	DNA topoisomerase III
AMH-0001736	transposase	Lactobacillus hilgardii ATCC 8290	ZP_03954912.1	6e-11	34	transposase
AMH-0002900	hypothetical protein	Lactobacillus paracasei	YP_001966539.1	5e-31	274	hypothetical protein
AMH-0000105	transposase	Lactobacillus paracasei subsp. paracasei 8700:2	ZP_04672200.1	5e-11	74	hypothetical protein
AMH-0002028	predicted protein	Lactobacillus paracasei subsp. paracasei 8700:2	ZP_04672845.1	2e-36	77	transport ATP-binding protein
AMH-0000099	aldo/keto reductase	Lactobacillus paracasei subsp. paracasei 8700:2	ZP_04673731.1	0.0001	48	hypothetical protein
AMH-0001286	acetoacetate decarboxylase	Lactobacillus paracasei subsp. paracasei 8700:2	ZP_04672677.1	2e-21	59	acetoacetate decarboxylase
AMH-0002730	aldo/keto reductase	Lactobacillus paracasei subsp. paracasei 8700:2	ZP_04673731.1	1e-35	74	aryl-alcohol dehydrogenase-related enzyme
AMH-0002869	lactococcin A secretion protein lcnD	Lactobacillus paracasei subsp. paracasei 8700:2	ZP_04673264.1	1e-86	156	permease component of an ABC superfamily lactococcin A transporter
AMH-0000204	ABC-type sugar transport system protein	Lactobacillus paracasei subsp. paracasei 8700:2	ZP_04672347.1	e-104	186	periplasmic-binding component of an ABC superfamily glycerol-3-phosphate transporter
AMH-0000120	predicted protein	Lactobacillus paracasei subsp. paracasei 8700:2	ZP_04672228.1	2e-19	48	glycosyltransferase
AMH-0001102	beta-lactamase	Lactobacillus paracasei subsp. paracasei ATCC 25302	ZP_03964748.1	2e-14	37	class C beta-lactamase
AMH-0002534	GntP family gluconate:proton (H+) symporter	Lactobacillus paracasei subsp. paracasei ATCC 25302	ZP_03964641.1	6e-13	39	gluconate permease
AMH-0000002	protein-N(pi)-phosphohistidine--sugar phosphotransferase	Lactobacillus paracasei subsp. paracasei ATCC 25302	ZP_03963583.1	8e-26	72	PTS system mannitol-specific IIBC components
AMH-0000121	glycosyltransferase	Lactobacillus paracasei subsp. paracasei ATCC 25302	ZP_03964392.1	8e-12	41	glycosyltransferase
AMH-0001741	membrane protein	Lactobacillus paracasei subsp. paracasei ATCC 25302	ZP_03965464.1	2e-11	54	hypothetical protein
AMH-0000127	putative transposase B	Lactobacillus phage phiAT3	YP_025041.1	8e-38	76	transposase
AMH-0002899	hypothetical protein pLTK13_024	Lactobacillus plantarum	YP_002117555.1	1e-21	83	hypothetical protein
AMH-0002308	putative abortive infection protein AbiGI	Lactobacillus plantarum subsp. plantarum ST-III	YP_003924040.1	3e-13	47	hypothetical protein
AMH-0001656	O antigen polymerase Wzy	Lactobacillus rhamnosus GG	YP_003171797.1	5e-14	395	hypothetical protein
AMH-0002401	hypothetical protein LGG_01592	Lactobacillus rhamnosus GG	YP_003171338.1	0.016	503	hypothetical protein
AMH-0002043	Beta-lactamase class C related penicillin binding protein	Lactobacillus rhamnosus HN001	ZP_03211400.1	5e-14	89	class C beta-lactamase
AMH-0000058	Plasmid replication protein (RepB family)	Lactobacillus rhamnosus HN001	YP_002221590.1	1e-25	57	replication protein B
AMH-0000006	conserved hypothetical protein (LtrC)	Lactobacillus rhamnosus Lc 705	YP_003175614.1	1e-34	71	LtrC-like protein
AMH-0001398	conserved hypothetical protein	Lactobacillus rhamnosus LMS2-1	ZP_04440302.1	7e-32	73	conjugation-related protein
AMH-0001401	hypothetical protein HMPREF0539_0835	Lactobacillus rhamnosus LMS2-1	ZP_04440304.1	7e-38	76	hypothetical protein
AMH-0001700	hypothetical protein HMPREF0539_0827	Lactobacillus rhamnosus LMS2-1	ZP_04440296.1	3e-93	177	hypothetical protein
AMH-0001701	conserved NLP/P60 family protein	Lactobacillus rhamnosus LMS2-1	ZP_04440297.1	e-176	331	NLP/P60 family lipoprotein
AMH-0001702	conjugative transposon membrane protein	Lactobacillus rhamnosus LMS2-1	ZP_04440298.1	0	700	putative membrane protein
AMH-0001703	conjugative transposon ATP/GTP-binding protein	Lactobacillus rhamnosus LMS2-1	ZP_04440299.1	0	821	hypothetical protein
AMH-0001704	conjugative transposon membrane protein	Lactobacillus rhamnosus LMS2-1	ZP_04440300.1	4e-68	130	hypothetical protein
AMH-0001705	antirestriction protein ArdA	Lactobacillus rhamnosus LMS2-1	ZP_04440301.1	5e-79	165	hypothetical protein
AMH-0001706	conserved hypothetical protein	Lactobacillus rhamnosus LMS2-1	ZP_04440302.1	7e-32	73	conjugation-related protein
AMH-0001708	conjugative transposon protein	Lactobacillus rhamnosus LMS2-1	ZP_04440295.1	1e-76	159	hypothetical protein
AMH-0001742	transposase	Lactobacillus rhamnosus LMS2-1	ZP_04440294.1	1e-84	152	transposase
AMH-0000017	macrolide-efflux protein, putative	Leuconostoc kimchii IMSNU 11154	YP_003620675.1	4e-89	398	macrolide-efflux protein
AMH-0000108	conserved hypothetical protein	Listeria grayi DSM 20601	ZP_07053008.1	0	1365	alpha-1,2-mannosidase
AMH-0001417	hypothetical protein lmo1097	Listeria monocytogenes EGD-e	NP_464622.1	3e-14	54	hypothetical protein
AMH-0002078	Tpn1	Oenococcus oeni	ACE74550.1	2e-63	118	transposase
AMH-0002728	transposase	Oenococcus oeni ATCC BAA-1163	ZP_01543898.1	6e-32	73	transposase
AMH-0000133	transposase	Oenococcus oeni PSU-1	YP_809975.1	7e-59	111	transposase
AMH-0001162	transposase	Oenococcus oeni PSU-1	YP_809975.1	4e-67	125	transposase
AMH-0002874	transposase	Oenococcus oeni PSU-1	YP_809975.1	6e-67	125	transposase
AMH-0001652	putative lipopolysaccharide biosynthesis glycosyl transferase	Pseudomonas fluorescens SBW25	YP_002871699.1	2e-39	292	putative glycosyl transferase
AMH-0002396	DNA helicase	Pseudonocardia sp. P1	ZP_08123452.1	0.7	379	hypothetical protein
AMH-0001713	hypothetical protein PsycPRwf_1121	Psychrobacter sp. PRwf-1	YP_001280021.1	e-117	311	type II restriction endonuclease
AMH-0001418	integrase-like protein	Staphylococcus aureus subsp. aureus Mu50	NP_370916.1	3e-17	70	integrase
AMH-0001406	conserved hypothetical protein	Staphylococcus hominis SK119	ZP_04060314.1	2e-95	735	putative GTP-binding protein
AMH-0000107	No BLAST hit.				62	hypothetical protein
AMH-0001120	No BLAST hit.				38	hypothetical protein
AMH-0001411	No BLAST hit.				85	hypothetical protein
AMH-0001709	No BLAST hit.				137	hypothetical protein
AMH-0001710	No BLAST hit.				46	hypothetical protein
AMH-0002397	No BLAST hit.				932	hypothetical protein
AMH-0002398	No BLAST hit.				134	hypothetical protein
AMH-0002399	No BLAST hit.				2359	hypothetical protein
AMH-0002400	No BLAST hit.				304	tail fiber protein
AMH-0002402	No BLAST hit.				744	hypothetical protein
AMH-0002635	No BLAST hit.				84	hypothetical protein
AMH-0002661	No BLAST hit.				177	hypothetical protein

## Sheet: LcaLpc-37
Table S1 Protein homology data for predicted accessory gene products in L. casei strains
ASAP ID	GenBank Annotation	Genome	NCBI Accession Number	E-value	ASAP Feature Length	ASAP Predicted Product
AMJ-0001249	hypothetical protein bthur0005_62290	Bacillus thuringiensis serovar pakistani str. T13001	ZP_04124210.1	0.097	55	hypothetical protein
AMJ-0002060	hypothetical protein BIFANG_03345	Bifidobacterium angulatum DSM 20098	ZP_04448339.1	3e-24	226	hypothetical protein
AMJ-0000285	hypothetical protein Blon_1735	Bifidobacterium longum subsp. infantis ATCC 15697	YP_002323188.1	2e-52	261	hypothetical protein
AMJ-0001248	hypothetical protein LA2_03935	Lactobacillus amylovorus GRL 1112	YP_004031555.1	3e-20	131	hypothetical protein
AMJ-0001258	phage bIL285 ORF6	Lactobacillus buchneri NRRL B-30929	YP_004398753.1	4e-67	241	phage anti-repressor protein
AMJ-0001345	transposase	Lactobacillus casei ATCC 334	YP_807819.1	0.0008	52	hypothetical protein
AMJ-0002165	carbonyl reductase	Lactobacillus casei ATCC 334	YP_806025.1	5e-27	64	carbonyl reductase
AMJ-0001699	hypothetical protein LSEI_2072	Lactobacillus casei ATCC 334	YP_807266.1	3e-24	57	hypothetical protein
AMJ-0000286	hypothetical protein LSEI_2201	Lactobacillus casei ATCC 334	YP_807390.1	7e-17	48	hypothetical protein
AMJ-0002353	multidrug ABC transporter permease	lactobacillus casei BL23	YP_001986690.1	9e-17	47	permease component of an ABC superfamily multidrug transporter
AMJ-0002789	hypothetical protein LCABL_06190	lactobacillus casei BL23	YP_001986602.1	4e-08	29	hypothetical protein
AMJ-0001539	multidrug ABC transporter ATPase	lactobacillus casei BL23	YP_001988349.1	2e-24	65	ATP-binding component of an ABC superfamily transporter
AMJ-0000192	SipR	lactobacillus casei BL23	YP_001986373.1	e-134	239	transcriptional regulator
AMJ-0001696	Iron-binding oxidase subunit	lactobacillus casei BL23	YP_001988176.1	6e-96	184	predicted L-lactate dehydrogenase Fe-S cluster-binding subunit
AMJ-0002084	Orf beta (Site-specific recombinase) (Orf beta)	lactobacillus casei BL23	YP_001986348.1	9e-13	41	Pin-related site-specific recombinase/DNA invertase
AMJ-0000833	hypothetical protein LCABL_05790	lactobacillus casei BL23	YP_001986562.1	3e-11	44	transposase
AMJ-0001090	UTP--glucose-1-phosphate uridylyltransferase	lactobacillus casei BL23	YP_001987198.1	2e-75	143	UTP--glucose-1-phosphate uridylyltransferase
AMJ-0001062	Transporter, major facilitator superfamily MFS_1, EmrB/QacA family protein	Lactobacillus casei LC2W	AEA53562.1	2e-34	76	major facilitator superfamily permease
AMJ-0000506	hypothetical protein LCAZH_0484	Lactobacillus casei str. Zhang	YP_003787625.1	1e-35	87	cell wall surface anchor family protein
AMJ-0001254	hypothetical protein HMPREF9209_1282	Lactobacillus gasseri 224-1	ZP_06260305.1	3e-38	227	hypothetical protein
AMJ-0000282	conserved hypothetical protein	Lactobacillus oris PB013-T2-3	ZP_07729041.1	e-131	404	YeeC-like protein
AMJ-0002787	von Willebrand factor domain containing protein	Lactobacillus paracasei subsp. paracasei 8700:2	ZP_04672533.1	9e-35	81	cell wall surface anchor family protein
AMJ-0000097	conserved hypothetical protein	Lactobacillus paracasei subsp. paracasei 8700:2	ZP_04673578.1	2e-32	71	hypothetical protein
AMJ-0000412	glucose 1-dehydrogenase	Lactobacillus paracasei subsp. paracasei 8700:2	ZP_04673063.1	4e-49	99	glucose 1-dehydrogenase
AMJ-0000577	ABC superfamily ATP binding cassette transporter, ABC protein	Lactobacillus paracasei subsp. paracasei ATCC 25302	ZP_03963239.1	e-100	223	ATPase component of an ABC superfamily antimicrobial peptide transporter
AMJ-0001272	hypothetical protein HMPREF0530_1923	Lactobacillus paracasei subsp. paracasei ATCC 25302	ZP_03964686.1	2e-11	45	hypothetical protein
AMJ-0001188	flotillin	Lactobacillus paracasei subsp. paracasei ATCC 25302	ZP_03963883.1	6e-30	69	flotillin 1
AMJ-0000400	possible transposase	Lactobacillus paracasei subsp. paracasei ATCC 25302	ZP_03963376.1	2e-14	57	hypothetical protein
AMJ-0000391	di- and tricarboxylate transporter	Lactobacillus paracasei subsp. paracasei ATCC 25302	ZP_03964325.1	2e-47	99	di-/tri- carboxylate transporter
AMJ-0002944	ATP phosphoribosyltransferase (ATP-PRTase) (ATP-PRT)	Lactobacillus paracasei subsp. paracasei ATCC 25302	ZP_03965130.1	3e-36	75	ATP phosphoribosyltransferase catalytic subunit
AMJ-0000283	DEAD/DEAH box helicase family protein	Lactobacillus pentosus MP-10	CCB83797.1	0	644	DNA helicase, restriction/modification system component YeeB
AMJ-0000284	type II restriction enzyme	Lactobacillus pentosus MP-10	CCB83799.1	0	892	type II restriction enzyme, methylase subunit YeeA
AMJ-0002788	pilus specific protein	Lactobacillus rhamnosus GG	YP_003170190.1	e-112	205	cell wall surface anchor family protein
AMJ-0000836	pilus specific protein	Lactobacillus rhamnosus GG	YP_003170188.1	2e-56	114	Gram-positive surface protein
AMJ-0001270	hypothetical protein LRH_06806	Lactobacillus rhamnosus HN001	ZP_03212353.1	7e-10	36	hypothetical protein
AMJ-0002633	hypothetical protein LmonocytoFSL_12133	Listeria monocytogenes FSL J2-064	ZP_05275840.1	3e-11	83	hypothetical protein
AMJ-0001253	hypothetical protein LMOh7858_2466	Listeria monocytogenes str. 4b H7858	ZP_00230264.1	0.0002	52	hypothetical protein
AMJ-0000281	hypothetical protein OENOO_62057	Oenococcus oeni ATCC BAA-1163	ZP_01544657.1	2e-20	152	hypothetical protein
AMJ-0001252	No BLAST hit.				104	hypothetical protein

## Sheet: LcaM36
Table S1 Protein homology data for predicted accessory gene products in L. casei strains
ASAP ID	GenBank Annotation	Genome	NCBI Accession Number	E-value	ASAP Feature Length	ASAP Predicted Product
ALT-0002564	pentapeptide repeat-containing protein	Anabaena variabilis ATCC 29413	YP_325342.1	3e-27	405	pentapeptide repeat protein
ALT-0001677	transposase	Lactobacillus casei ATCC 334	YP_806556.1	e-126	243	transposase
ALT-0000682	F0F1 ATP synthase subunit alpha	Lactobacillus casei ATCC 334	YP_806394.1	5e-17	63	ATP synthase alpha chain
ALT-0001897	transposase	Lactobacillus casei ATCC 334	YP_806726.1	2e-11	53	transposase
ALT-0001377	phosphotransferase system, mannose/fructose/N-acetylgalactosamine-specific component IIC	Lactobacillus casei ATCC 334	YP_805700.1	3e-06	37	PTS system sorbose-specific IID component
ALT-0000003	hypothetical protein LSEI_0109	Lactobacillus casei ATCC 334	YP_805415.1	9e-33	83	hypothetical protein
ALT-0000565	transposase	Lactobacillus casei ATCC 334	YP_805542.1	2e-41	82	transposase
ALT-0001895	transposase	Lactobacillus casei ATCC 334	YP_805542.1	2e-41	82	transposase
ALT-0001899	transposase	Lactobacillus casei ATCC 334	YP_805542.1	2e-41	82	transposase
ALT-0002081	transposase	Lactobacillus casei ATCC 334	YP_805542.1	2e-41	82	transposase
ALT-0000498	hypothetical protein LSEI_1235	Lactobacillus casei ATCC 334	YP_806463.1	8e-56	109	hypothetical protein
ALT-0002489	hypothetical protein LSEI_1235	Lactobacillus casei ATCC 334	YP_806463.1	8e-56	109	hypothetical protein
ALT-0002615	hypothetical protein LSEI_1235	Lactobacillus casei ATCC 334	YP_806463.1	8e-56	109	hypothetical protein
ALT-0002835	hypothetical protein LSEI_1235	Lactobacillus casei ATCC 334	YP_806463.1	8e-56	109	hypothetical protein
ALT-0002970	hypothetical protein LSEI_1235	Lactobacillus casei ATCC 334	YP_806463.1	8e-56	109	hypothetical protein
ALT-0000113	transposase	Lactobacillus casei ATCC 334	YP_807107.1	3e-31	65	transposase
ALT-0000564	transposase	Lactobacillus casei ATCC 334	YP_807107.1	3e-31	65	transposase
ALT-0000784	transposase	Lactobacillus casei ATCC 334	YP_807107.1	3e-31	65	transposase
ALT-0000787	transposase	Lactobacillus casei ATCC 334	YP_807107.1	3e-31	65	transposase
ALT-0001679	transposase	Lactobacillus casei ATCC 334	YP_807107.1	3e-31	65	transposase
ALT-0002102	transposase	Lactobacillus casei ATCC 334	YP_807107.1	4e-31	65	putative transposase B
ALT-0002483	transposase	Lactobacillus casei ATCC 334	YP_807107.1	3e-31	65	transposase
ALT-0002589	transposase	Lactobacillus casei ATCC 334	YP_807107.1	3e-31	65	putative transposase B
ALT-0003000	integrase	Lactobacillus casei ATCC 334	YP_806588.1	2e-40	80	tyrosine recombinase
ALT-0002284	hypothetical protein LSEI_1235	Lactobacillus casei ATCC 334	YP_806463.1	2e-70	143	hypothetical protein
ALT-0003069	hypothetical protein LSEI_1235	Lactobacillus casei ATCC 334	YP_806463.1	2e-87	157	hypothetical protein
ALT-0002157	ABC-type phosphate/phosphonate transport system, periplasmic component	Lactobacillus casei ATCC 334	YP_807623.1	1e-56	109	substrate-binding component of an ABC superfamily phosphonate transporter
ALT-0003084	transposase	Lactobacillus casei ATCC 334	YP_805542.1	4e-72	143	transposase
ALT-0000788	phosphotransferase system, mannose/fructose-specific component IIA	Lactobacillus casei ATCC 334	YP_807984.1	3e-65	120	phosphotransferase system, mannose/fructose-specific component IIA
ALT-0001740	GTP-binding protein Era	Lactobacillus casei ATCC 334	YP_806732.1	3e-61	118	GTP-binding protein
ALT-0000312	hypothetical protein LSEI_2640	Lactobacillus casei ATCC 334	YP_807801.1	6e-15	47	hypothetical protein
ALT-0002530	hypothetical protein LCBD_p19	Lactobacillus casei BD-II	AEA58659.1	0.002	45	hypothetical protein
ALT-0001422	hypothetical protein LCABL_23740	lactobacillus casei BL23	YP_001988299.1	2e-12	88	hypothetical protein
ALT-0002484	hypothetical protein LCABL_06190	lactobacillus casei BL23	YP_001986602.1	8e-49	98	transposase
ALT-0001083	hypothetical protein LCABL_06710	lactobacillus casei BL23	YP_001986654.1	4e-21	50	hypothetical protein
ALT-0002821	hypothetical protein LCABL_00530	lactobacillus casei BL23	YP_001986043.1	1e-27	57	hypothetical protein
ALT-0001733	hypothetical protein LCABL_00530	lactobacillus casei BL23	YP_001986043.1	2e-35	70	hypothetical protein
ALT-0000299	glycine betaine/carnitine/choline ABC transporter substrate-binding and permease	lactobacillus casei BL23	YP_001988706.1	3e-45	94	ABC-type proline/glycine betaine transport system, permease and substrate binding protein
ALT-0002782	hypothetical protein	lactobacillus casei BL23	YP_001987164.1	3e-40	99	CamS family putative pheromone lipoprotein
ALT-0002452	hypothetical protein LCABL_25430	lactobacillus casei BL23	YP_001988467.1	3e-14	51	hypothetical protein
ALT-0003082	hypothetical protein LCABL_22780	lactobacillus casei BL23	YP_001988203.1	e-103	192	hypothetical protein
ALT-0000468	ABC transporter permease	lactobacillus casei BL23	YP_001986111.1	6e-50	99	hypothetical protein
ALT-0001423	hypothetical protein LCABL_23740	lactobacillus casei BL23	YP_001988299.1	0.024	41	hypothetical protein
ALT-0000037	frv operon regulatory protein	lactobacillus casei BL23	YP_001986388.1	e-130	230	transcription regulator
ALT-0002523	hypothetical protein LCABL_21780	lactobacillus casei BL23	YP_001988103.1	9e-64	142	hypothetical protein
ALT-0001546	transcriptional regulator	lactobacillus casei BL23	YP_001988419.1	9e-57	122	RpiR family transcriptional regulator
ALT-0002285	serine-type D-Ala-D-Ala carboxypeptidase	lactobacillus casei BL23	YP_001987960.1	2e-41	190	class C beta-lactamase
ALT-0003104	peptide chain release factor 3	lactobacillus casei BL23	YP_001987920.1	e-139	257	peptide chain release factor 3
ALT-0002968	DNA primase	Lactobacillus casei LC2W	AEA54009.1	5e-29	68	DNA primase
ALT-0000739	putative transposase PrcB	Lactobacillus casei str. Zhang	YP_003787293.1	e-127	219	hypothetical protein
ALT-0002820	putative transposase PrcB	Lactobacillus casei str. Zhang	YP_003789062.1	4e-16	44	IS30 family transposase
ALT-0000004	transposase	Lactobacillus casei str. Zhang	YP_003789057.1	0.035	69	transposase
ALT-0001603	DNA-directed RNA polymerase subunit beta'	Lactobacillus casei str. Zhang	YP_003789536.1	e-110	302	DNA-directed RNA polymerase beta' subunit
ALT-0001896	transposase	Lactobacillus casei str. Zhang	YP_003789057.1	2e-42	105	transposase
ALT-0002464	hypothetical protein LCAZH_2345	Lactobacillus casei str. Zhang	YP_003789402.1	1e-12	37	hypothetical protein
ALT-0000370	putative transposase PrcB	Lactobacillus casei str. Zhang	YP_003787293.1	2e-84	148	hypothetical protein
ALT-0000499	putative transposase PrcB	Lactobacillus casei str. Zhang	YP_003787293.1	2e-84	148	hypothetical protein
ALT-0001635	putative transposase PrcB	Lactobacillus casei str. Zhang	YP_003787293.1	2e-84	148	hypothetical protein
ALT-0002073	putative transposase PrcB	Lactobacillus casei str. Zhang	YP_003787293.1	2e-84	148	hypothetical protein
ALT-0002143	putative transposase PrcB	Lactobacillus casei str. Zhang	YP_003787293.1	2e-84	148	hypothetical protein
ALT-0000001	repA	Lactobacillus fermentum	CAA52852.1	3e-21	52	replication protein RepA
ALT-0000002	repB	Lactobacillus fermentum	CAA52853.1	e-133	229	replication protein RepB
ALT-0001898	transposase	Lactobacillus fermentum 28-3-CHN	ZP_05864026.1	5e-40	90	transposase
ALT-0002617	transposase	Lactobacillus fermentum ATCC 14931	ZP_03945777.1	4e-80	146	transposase
ALT-0002280	AF322594_4 putative transposase PrcB	Lactobacillus paracasei	AAG48147.1	2e-69	123	hypothetical protein
ALT-0001608	AF322594_4 putative transposase PrcB	Lactobacillus paracasei	AAG48147.1	4e-70	124	hypothetical protein
ALT-0001636	AF322594_4 putative transposase PrcB	Lactobacillus paracasei	AAG48147.1	4e-70	124	hypothetical protein
ALT-0002590	AF322594_4 putative transposase PrcB	Lactobacillus paracasei	AAG48147.1	2e-72	130	hypothetical protein
ALT-0000055	AF322594_4 putative transposase PrcB	Lactobacillus paracasei	AAG48147.1	2e-76	135	hypothetical protein
ALT-0000069	AF322594_4 putative transposase PrcB	Lactobacillus paracasei	AAG48147.1	1e-75	134	hypothetical protein
ALT-0000439	AF322594_4 putative transposase PrcB	Lactobacillus paracasei	AAG48147.1	1e-75	134	hypothetical protein
ALT-0000752	AF322594_4 putative transposase PrcB	Lactobacillus paracasei	AAG48147.1	1e-75	134	hypothetical protein
ALT-0000822	AF322594_4 putative transposase PrcB	Lactobacillus paracasei	AAG48147.1	2e-76	135	hypothetical protein
ALT-0003038	AF322594_4 putative transposase PrcB	Lactobacillus paracasei	AAG48147.1	6e-77	136	hypothetical protein
ALT-0003155	AF322594_4 putative transposase PrcB	Lactobacillus paracasei	AAG48147.1	1e-75	134	hypothetical protein
ALT-0003156	AF322594_4 putative transposase PrcB	Lactobacillus paracasei	AAG48147.1	6e-77	136	hypothetical protein
ALT-0001557	conserved hypothetical protein	Lactobacillus paracasei subsp. paracasei 8700:2	ZP_04672938.1	0	499	hypothetical protein
ALT-0002035	conserved hypothetical protein	Lactobacillus paracasei subsp. paracasei 8700:2	ZP_04672981.1	5e-13	41	hypothetical protein
ALT-0001312	tRNA-dihydrouridine synthase	Lactobacillus paracasei subsp. paracasei 8700:2	ZP_04673398.1	3e-24	55	tRNA dihydrouridine synthase B
ALT-0001138	uracil-DNA glycosylase	Lactobacillus paracasei subsp. paracasei 8700:2	ZP_04672620.1	7e-16	41	putative sugar utilization protein
ALT-0002092	alpha-L-fucosidase	Lactobacillus paracasei subsp. paracasei 8700:2	ZP_04675205.1	6e-70	130	alpha-L-fucosidase
ALT-0000338	conserved hypothetical protein	Lactobacillus paracasei subsp. paracasei ATCC 25302	ZP_03962962.1	9e-97	171	hypothetical protein
ALT-0001553	conserved hypothetical protein	Lactobacillus paracasei subsp. paracasei ATCC 25302	ZP_03965800.1	6e-23	67	transposase
ALT-0001853	conserved hypothetical protein	Lactobacillus paracasei subsp. paracasei ATCC 25302	ZP_03965234.1	8e-11	61	hypothetical protein
ALT-0002386	ABC superfamily ATP binding cassette transporter, ABC protein	Lactobacillus paracasei subsp. paracasei ATCC 25302	ZP_03963012.1	2e-64	122	permease component of an ABC superfamily L-proline/glycine/betaine transporter
ALT-0002184	tRNA pseudouridine synthase A (tRNA-uridine isomerase I)	Lactobacillus paracasei subsp. paracasei ATCC 25302	ZP_03964040.1	4e-53	103	tRNA pseudouridine synthase A
ALT-0000114	integrase	Lactobacillus paracasei subsp. paracasei ATCC 25302	ZP_03963992.1	2e-65	123	transposase
ALT-0002609	transposase IS30 family protein	Lactobacillus rhamnosus GG	YP_003170210.1	1e-70	125	IS30 family transposase
ALT-0003031	hypothetical protein LC705_01423	Lactobacillus rhamnosus Lc 705	YP_003174113.1	2e-66	234	hypothetical protein
ALT-0002608	hypothetical protein AAULR_26761	Lactobacillus rhamnosus MTCC 5462	EGF47011.1	6e-24	81	hypothetical protein
ALT-0002563	hypothetical protein lmo0472	Listeria monocytogenes EGD-e	NP_464001.1	1e-28	218	hypothetical protein
ALT-0001492	No BLAST hit.				42	hypothetical protein
ALT-0002531	No BLAST hit.				90	hypothetical protein
ALT-0002562	No BLAST hit.				135	hypothetical protein

## Sheet: LcaT17499
Table S1 Protein homology data for predicted accessory gene products in L. casei strains
ASAP ID	GenBank Annotation	Genome	NCBI Accession Number	E-value	ASAP Feature Length	ASAP Predicted Product
ALU-0001330	predicted protein	Enterococcus casseliflavus EC20	ZP_05656022.1	8e-26	410	hypothetical protein
ALU-0001508	transposase	Enterococcus faecium 1,231,501	ZP_05665489.1	9e-30	66	IS30 family transposase
ALU-0001883	hypothetical protein EUBELI_20259	Eubacterium eligens ATCC 27750	YP_002935538.1	8e-29	345	hypothetical protein
ALU-0001336	integrase catalytic subunit	Lactobacillus buchneri NRRL B-30929	YP_004399533.1	8e-71	136	transposase
ALU-0000541	IS30 family transposase	Lactobacillus casei ATCC 334	YP_805666.1	4e-84	148	hypothetical protein
ALU-0000678	transposase	Lactobacillus casei ATCC 334	YP_796435.1	2e-38	89	transposase
ALU-0001180	IS30 family transposase	Lactobacillus casei ATCC 334	YP_805666.1	4e-84	148	hypothetical protein
ALU-0001923	IS30 family transposase	Lactobacillus casei ATCC 334	YP_805666.1	4e-84	148	IS30 family transposase
ALU-0002259	IS30 family transposase	Lactobacillus casei ATCC 334	YP_805326.1	2e-75	134	hypothetical protein
ALU-0002836	IS30 family transposase	Lactobacillus casei ATCC 334	YP_805326.1	2e-75	134	IS30 family transposase
ALU-0002837	hypothetical protein LSEI_0577	Lactobacillus casei ATCC 334	YP_805864.1	2e-54	106	hypothetical protein
ALU-0002500	alpha-glucosidase	Lactobacillus casei ATCC 334	YP_807925.1	9e-21	60	alpha-glucosidase
ALU-0000927	Signal transduction histidine kinase	Lactobacillus casei ATCC 334	YP_807963.1	4e-65	118	two-component sensor kinase
ALU-0002338	IS30 family transposase	Lactobacillus casei ATCC 334	YP_805666.1	1e-15	49	IS30 family transposase
ALU-0001535	hypothetical protein LSEI_1838	Lactobacillus casei ATCC 334	YP_807039.1	e-111	200	hypothetical protein
ALU-0002704	hypothetical protein LSEI_1235	Lactobacillus casei ATCC 334	YP_806463.1	e-119	208	hypothetical protein
ALU-0000808	IS30 family transposase	Lactobacillus casei ATCC 334	YP_805666.1	3e-57	103	hypothetical protein
ALU-0002496	IS30 family transposase	Lactobacillus casei ATCC 334	YP_805666.1	3e-57	103	IS30 family transposase
ALU-0000679	hypothetical protein LCABL_06190	lactobacillus casei BL23	YP_001986602.1	7e-36	80	transposase
ALU-0001066	MalY	lactobacillus casei BL23	YP_001986951.1	e-100	227	PLP-dependent beta-cystathionase/maltose regulon repressor
ALU-0002031	transposase TraISLpl1	lactobacillus casei BL23	YP_001987397.1	1e-91	162	transposase
ALU-0002264	hypothetical protein LCABL_31200	lactobacillus casei BL23	YP_001989027.1	2e-21	55	hypothetical protein
ALU-0001641	hypothetical protein LCABL_03980	lactobacillus casei BL23	YP_001986382.1	7e-39	81	ATP synthase delta chain
ALU-0002266	transposase	lactobacillus casei BL23	YP_001986557.1	5e-50	118	transposase
ALU-0000724	YwiB	lactobacillus casei BL23	YP_001988650.1	6e-26	58	hypothetical protein
ALU-0000377	ISSth1, transposase (Orf1), IS3 family	lactobacillus casei BL23	YP_001986563.1	3e-54	105	IS3 family transposase
ALU-0002509	transposase	lactobacillus casei BL23	YP_001986557.1	3e-72	142	transposase
ALU-0002396	6-phospho-3-hexuloisomerase	lactobacillus casei BL23	YP_001986434.1	6e-42	85	6-phospho-3-hexuloisomerase
ALU-0002746	transposase TraISLpl1	lactobacillus casei BL23	YP_001987397.1	2e-80	151	transposase
ALU-0002750	cation transport ATPase	Lactobacillus casei str. Zhang	YP_003787227.1	2e-17	43	putative cadmium-transporting ATPase
ALU-0001922	collagen-binding A precursor protein-like protein	Lactobacillus casei str. Zhang	YP_002268596.1	3e-21	66	collagen-binding A-like protein
ALU-0001639	putative xylanase/chitin deacetylase	Lactobacillus casei str. Zhang	YP_003788996.1	2e-21	55	peptidoglycan N-acetylglucosamine deacetylase
ALU-0002426	metal ion ABC transporter periplasmic protein/surface antigen	Lactobacillus casei str. Zhang	YP_003787587.1	1e-47	96	substrate-binding component of an ABC superfamily methionine transporter
ALU-0000551	putative transposase PrcB	Lactobacillus casei str. Zhang	YP_003787293.1	2e-84	148	peptide methionine sulfoxide reductase
ALU-0002449	putative transposase PrcB	Lactobacillus casei str. Zhang	YP_003787293.1	2e-84	148	IS30 family transposase
ALU-0001510	hypothetical protein LcortK3_12612	Lactobacillus coryniformis subsp. torquens KCTC 3535	ZP_08574943.1	4e-74	142	hypothetical protein
ALU-0001893	DMT superfamily drug/metabolite transporter	Lactobacillus fermentum CECT 5716	ADJ41249.1	6e-22	56	transport protein
ALU-0001332	conserved hypothetical protein	Lactobacillus hilgardii ATCC 8290	ZP_03954887.1	8e-29	124	hypothetical protein
ALU-0001701	hypothetical protein HMPREF0523_1313	Lactobacillus iners UPII 60-B	ZP_08176029.1	0.019	273	hypothetical protein
ALU-0001887	conserved hypothetical protein	Lactobacillus oris PB013-T2-3	ZP_07729685.1	8e-63	120	hypothetical protein
ALU-0001640	AF322594_4 putative transposase PrcB	Lactobacillus paracasei	AAG48147.1	2e-57	103	peptide methionine sulfoxide reductase
ALU-0002220	AF322594_4 putative transposase PrcB	Lactobacillus paracasei	AAG48147.1	2e-57	103	peptide methionine sulfoxide reductase
ALU-0002265	AF322594_4 putative transposase PrcB	Lactobacillus paracasei	AAG48147.1	4e-70	124	peptide methionine sulfoxide reductase
ALU-0001534	AF322594_4 putative transposase PrcB	Lactobacillus paracasei	AAG48147.1	2e-69	129	peptide methionine sulfoxide reductase
ALU-0001384	AF322594_4 putative transposase PrcB	Lactobacillus paracasei	AAG48147.1	1e-75	134	peptide methionine sulfoxide reductase
ALU-0002290	AF322594_4 putative transposase PrcB	Lactobacillus paracasei	AAG48147.1	1e-75	134	peptide methionine sulfoxide reductase
ALU-0002745	AF322594_4 putative transposase PrcB	Lactobacillus paracasei	AAG48147.1	1e-75	134	IS30 family transposase
ALU-0001894	conserved hypothetical protein	Lactobacillus paracasei subsp. paracasei	ABA12836.1	7e-64	120	hypothetical protein
ALU-0001890	hypothetical protein	Lactobacillus paracasei subsp. paracasei	ABA12838.1	3e-24	56	hypothetical protein
ALU-0001921	collagen-binding A precursor protein-like	Lactobacillus paracasei subsp. paracasei	ABA12809.1	e-168	338	cell wall surface anchor family protein, putative
ALU-0000984	predicted protein	Lactobacillus paracasei subsp. paracasei 8700:2	ZP_04673768.1	5e-21	54	hypothetical protein
ALU-0002944	IstB domain containing protein ATP-binding protein	Lactobacillus paracasei subsp. paracasei 8700:2	ZP_04672291.1	e-114	241	transposase subunit
ALU-0002785	ABC-type antimicrobial peptide transport system protein	Lactobacillus paracasei subsp. paracasei 8700:2	ZP_04674528.1	5e-84	159	permease component of an ABC superfamily antimicrobial peptide transporter
ALU-0002675	undecaprenyl-phosphate galactosephosphotransferase	Lactobacillus paracasei subsp. paracasei ATCC 25302	ZP_03964144.1	3e-30	64	undecaprenyl-phosphate galactosephosphotransferase
ALU-0000807	transposase	Lactobacillus paracasei subsp. paracasei ATCC 25302	ZP_03962977.1	3e-41	82	transposase
ALU-0001331	transcriptional regulator	Lactobacillus rhamnosus GG	YP_003170120.1	3e-30	106	putative transcriptional regulator
ALU-0001698	transposase IS4 family protein	Lactobacillus rhamnosus GG	YP_003170899.1	2e-41	101	hypothetical protein
ALU-0001851	hypothetical protein LGG_00392	Lactobacillus rhamnosus GG	YP_003170138.1	1e-07	57	hypothetical protein
ALU-0001672	transposase IS30 family protein	Lactobacillus rhamnosus GG	YP_003170210.1	3e-60	117	IS30 family transposase
ALU-0001699	transposase IS4 family protein	Lactobacillus rhamnosus GG	YP_003170899.1	2e-70	151	hypothetical protein
ALU-0002464	transposase IS30 family protein	Lactobacillus rhamnosus GG	YP_003170210.1	8e-69	122	IS30 family transposase
ALU-0001344	hypothetical protein LRH_03056	Lactobacillus rhamnosus HN001	ZP_03212969.1	e-168	289	hypothetical protein
ALU-0000499	hypothetical protein LRH_05174	Lactobacillus rhamnosus HN001	ZP_03210680.1	4e-48	91	hypothetical protein
ALU-0001533	hypothetical protein LRH_05174	Lactobacillus rhamnosus HN001	ZP_03210680.1	4e-57	113	hypothetical protein
ALU-0002665	hypothetical protein LRH_05174	Lactobacillus rhamnosus HN001	ZP_03210680.1	4e-57	113	hypothetical protein
ALU-0002861	hypothetical protein LRH_05174	Lactobacillus rhamnosus HN001	ZP_03210680.1	4e-57	113	hypothetical protein
ALU-0002896	hypothetical protein LRH_05174	Lactobacillus rhamnosus HN001	ZP_03210680.1	4e-57	113	hypothetical protein
ALU-0001927	hypothetical protein LRH_05174	Lactobacillus rhamnosus HN001	ZP_03210680.1	3e-51	129	hypothetical protein
ALU-0000715	dihydroxyacetone kinase, phosphotransfer subunit	Lactobacillus rhamnosus LMS2-1	ZP_04442275.1	2e-06	103	hypothetical protein
ALU-0001884	hypothetical extracellular protein	Lactobacillus rhamnosus LMS2-1	ZP_04442059.1	e-141	246	hypothetical protein
ALU-0002952	conserved hypothetical protein	Lactobacillus rhamnosus LMS2-1	ZP_04441880.1	8e-97	350	exopolysaccharide biosynthesis protein
ALU-0002955	possible glycosyltransferase	Lactobacillus rhamnosus LMS2-1	ZP_04441877.1	2e-91	330	glycosyltransferase
ALU-0002956	possible polysaccharide polymerase	Lactobacillus rhamnosus LMS2-1	ZP_04441876.1	e-113	406	polysaccharide polymerase
ALU-0002957	glycosyltransferase family protein	Lactobacillus rhamnosus LMS2-1	ZP_04441875.1	1e-82	346	putative N-acetylgalactosaminyl-diphosphoundecaprenol glucuronosyltransferase
ALU-0001700	IS4 family transposase	Lactobacillus rhamnosus LMS2-1	ZP_04439709.1	2e-08	41	hypothetical protein
ALU-0002499	possible integrase	Lactobacillus rhamnosus LMS2-1	ZP_04439517.1	2e-14	38	hypothetical protein
ALU-0002751	possible integrase	Lactobacillus rhamnosus LMS2-1	ZP_04439517.1	2e-14	38	IS3 family ISSth1 transposase
ALU-0001896	hypothetical protein HMPREF0539_3116	Lactobacillus rhamnosus LMS2-1	ZP_04442584.1	6e-19	80	hypothetical protein
ALU-0001882	LPXTG-motif cell wall anchor domain protein	Lactobacillus salivarius ACS-116-V-Col5a	ZP_07207372.1	0.004	519	cell surface protein precursor
ALU-0001704	hypothetical protein NIAS840_00329	Lactobacillus salivarius NIAS840	EGL98631.1	2e-39	509	hypothetical protein
ALU-0001892	DinJ damage inducible protein-like protein	Lactobacillus salivarius UCC118	YP_163810.1	5e-25	56	DNA-damage-inducible protein J
ALU-0001879	AAA - ATPase, putative	Lactococcus lactis subsp. lactis CV56	ADZ64894.1	1e-40	214	putative serine protease
ALU-0001878	hypothetical protein LMOh7858_1169	Listeria monocytogenes str. 4b H7858	ZP_00229693.1	0	497	putative serine protease
ALU-0001880	AAA ATPase family protein	Listeria welshimeri serovar 6b str. SLCC5334	YP_848973.1	e-101	265	AAA superfamily ATPase
ALU-0001876	transposase	Oenococcus oeni PSU-1	YP_809975.1	1e-67	125	hypothetical protein
ALU-0002283	transposase	Oenococcus oeni PSU-1	YP_809975.1	1e-67	125	IS1480 transposase
ALU-0001333	integrase	Staphylococcus aureus	ADN53643.1	0.011	97	hypothetical protein
ALU-0001329	No BLAST hit.				172	hypothetical protein
ALU-0002948	No BLAST hit.				41	hypothetical protein

## Sheet: LcaUCD174
Table S1 Protein homology data for predicted accessory gene products in L. casei strains
ASAP ID	GenBank Annotation	Genome	NCBI Accession Number	E-value	ASAP Feature Length	ASAP Predicted Product
ALV-0000065	Inorganic diphosphatase	Alicyclobacillus acidocaldarius LAA1	ZP_03495365.1	9e-24	189	manganese-dependent inorganic pyrophosphatase
ALV-0000347	hypothetical protein CLOSTASPAR_03135	Clostridium asparagiforme DSM 15981	ZP_03759112.1	5e-13	113	PTS system mannose-specific IIA component
ALV-0002925	putative glycero-phosphotransferase	Clostridium sp. D5	ZP_08131110.1	2e-13	121	putative glycero-phosphotransferase
ALV-0000344	PTS system sorbose subfamily IIB component	Clostridium sp. HGF2	ZP_07833290.1	1e-27	132	phosphoenolpyruvate-dependent sugar phosphotransferase system EIIB, putative sorbose specific
ALV-0000346	PTS system mannose/fructose/sorbose family IID component	Clostridium sp. HGF2	ZP_07833273.1	3e-67	264	PTS system mannose-specific IID component
ALV-0000312	malic protein NAD-binding protein	Coriobacterium glomerans PW2	YP_004372501.1	e-154	380	oxaloacetate decarboxylase involved in citrate fermentation
ALV-0000313	Auxin Efflux Carrier	Coriobacterium glomerans PW2	YP_004372502.1	e-140	326	malate permease
ALV-0001667	hypothetical protein HRM2_31050	Desulfobacterium autotrophicum HRM2	YP_002604352.1	0.033	60	hypothetical protein
ALV-0000105	conserved hypothetical protein	Enterococcus faecalis T2	ZP_05425527.1	6e-30	111	phage-associated homing endonuclease
ALV-0000326	hypothetical protein EfmE1679_1032	Enterococcus faecium E1679	ZP_06699695.1	4e-07	44	hypothetical protein
ALV-0000345	PTS system, IIC component	Erysipelotrichaceae bacterium 3_1_53	ZP_07673296.1	5e-56	262	hypothetical protein
ALV-0000349	conserved hypothetical protein	Erysipelotrichaceae bacterium 3_1_53	ZP_07673292.1	2e-75	289	hypothetical protein
ALV-0000067	protein of unknown function DUF190	Ethanoligenens harbinense YUAN-3	YP_004091145.1	1e-21	218	hypothetical protein
ALV-0000315	citrate lyase	Lactobacillus antri DSM 16041	ZP_05745358.1	6e-31	97	citrate lyase gamma chain, acyl carrier protein
ALV-0000324	1,3-propanediol dehydrogenase	Lactobacillus brevis ATCC 367	YP_796272.1	0	390	1,3-propanediol dehydrogenase
ALV-0000925	IS30 family transposase	Lactobacillus brevis ATCC 367	YP_794323.1	e-119	208	IS30 family transposase
ALV-0001155	IS30 family transposase	Lactobacillus brevis ATCC 367	YP_794323.1	2e-88	156	transposase
ALV-0001432	IS30 family transposase	Lactobacillus brevis ATCC 367	YP_794323.1	1e-37	76	IS30 family transposase
ALV-0000585	transposase	Lactobacillus brevis subsp. gravesensis ATCC 27305	ZP_03940874.1	6e-41	82	transposase
ALV-0002660	transposase	Lactobacillus brevis subsp. gravesensis ATCC 27305	ZP_03940874.1	1e-41	82	transposase
ALV-0001885	transposase	Lactobacillus buchneri ATCC 11577	ZP_03942383.1	e-103	187	transposase
ALV-0001411	hypothetical protein Lbuc_1543	Lactobacillus buchneri NRRL B-30929	YP_004398856.1	7e-40	298	hypothetical protein
ALV-0002880	transposase mutator type	Lactobacillus buchneri NRRL B-30929	YP_004385897.1	7e-24	55	transposase
ALV-0002534	integrase catalytic subunit	Lactobacillus buchneri NRRL B-30929	YP_004399533.1	5e-36	71	transposase
ALV-0002697	integrase catalytic subunit	Lactobacillus buchneri NRRL B-30929	YP_004399533.1	1e-38	92	IS30 family transposase
ALV-0002931	cell growth regulatory protein	Lactobacillus buchneri NRRL B-30929	YP_004397604.1	1e-06	40	hypothetical protein
ALV-0000482	cellobiose-specific PTS system IIC component	Lactobacillus casei ATCC 334	YP_807971.1	e-139	258	PTS system cellobiose-specific IIC component
ALV-0000587	transposase	Lactobacillus casei ATCC 334	YP_805776.1	e-109	201	transposase
ALV-0001068	hypothetical protein LSEI_1921	Lactobacillus casei ATCC 334	YP_807121.1	2e-71	134	hypothetical protein
ALV-0001816	hypothetical protein LSEI_2367	Lactobacillus casei ATCC 334	YP_807551.1	1e-99	186	hypothetical protein
ALV-0002519	glycosyltransferase-like protein	Lactobacillus casei ATCC 334	YP_807838.1	e-126	294	glycosyltransferase
ALV-0002852	transcriptional regulator	Lactobacillus casei ATCC 334	YP_807142.1	2e-10	73	hypothetical protein
ALV-0003031	GtcA family membrane protein	Lactobacillus casei ATCC 334	YP_807333.1	1e-25	68	teichoic acid glycosylation protein
ALV-0003125	transposase	Lactobacillus casei ATCC 334	YP_805636.1	3e-43	86	transposase
ALV-0002083	hypothetical protein LSEI_0572	Lactobacillus casei ATCC 334	YP_805860.1	2e-09	70	hypothetical protein
ALV-0000443	hypothetical protein LSEI_2363	Lactobacillus casei ATCC 334	YP_807547.1	5e-23	54	hypothetical protein
ALV-0002067	beta-glucoside-specific PTS system IIABC component	Lactobacillus casei ATCC 334	YP_805915.1	3e-43	98	PTS system trehalose-specific IIBCA components
ALV-0002690	IS30 family transposase	Lactobacillus casei ATCC 334	YP_807691.1	4e-05	33	hypothetical protein
ALV-0000182	peptide ABC transporter ATPase	Lactobacillus casei ATCC 334	YP_805330.1	7e-16	41	ATP-binding component of an ABC superfamily transporter
ALV-0001868	hypothetical protein LSEI_2710	Lactobacillus casei ATCC 334	YP_807867.1	5e-29	64	hypothetical protein
ALV-0000933	lactose transport regulator	Lactobacillus casei ATCC 334	YP_807890.1	2e-21	54	DeoR family transcriptional regulator
ALV-0000987	lacto-N-biosidase	Lactobacillus casei ATCC 334	YP_805593.1	9e-54	118	beta-hexosaminidase
ALV-0003209	IS30 family transposase	Lactobacillus casei ATCC 334	YP_807205.1	9e-33	73	IS30 family transposase
ALV-0000778	hypothetical protein LSEI_1970	Lactobacillus casei ATCC 334	YP_807170.1	2e-11	46	hypothetical protein
ALV-0002045	IS30 family transposase	Lactobacillus casei ATCC 334	YP_807116.1	1e-40	77	IS30 family transposase
ALV-0002236	transposase	Lactobacillus casei ATCC 334	YP_806556.1	1e-33	76	transposase
ALV-0003138	Kef-type K+ transport system, membrane component	Lactobacillus casei ATCC 334	YP_807187.1	3e-95	170	Kef-type K+ transport system, membrane component
ALV-0000864	IS30 family transposase	Lactobacillus casei ATCC 334	YP_807116.1	3e-56	102	IS30 family transposase
ALV-0001057	IS30 family transposase	Lactobacillus casei ATCC 334	YP_807116.1	3e-56	102	IS30 family transposase
ALV-0001059	hypothetical protein LSEI_1915	Lactobacillus casei ATCC 334	YP_807115.1	e-107	197	phage tail fiber protein
ALV-0001522	IS30 family transposase	Lactobacillus casei ATCC 334	YP_807116.1	3e-56	102	IS30 family transposase
ALV-0001556	IS30 family transposase	Lactobacillus casei ATCC 334	YP_807116.1	3e-56	102	IS30 family transposase
ALV-0001595	IS30 family transposase	Lactobacillus casei ATCC 334	YP_806558.1	5e-55	102	IS30 family transposase
ALV-0002555	IS30 family transposase	Lactobacillus casei ATCC 334	YP_807116.1	3e-56	102	IS30 family transposase
ALV-0002778	IS30 family transposase	Lactobacillus casei ATCC 334	YP_807116.1	3e-56	102	IS30 family transposase
ALV-0001971	XRE family transcriptional regulator	Lactobacillus casei ATCC 334	YP_806419.1	1e-42	92	XRE family transcriptional regulator
ALV-0001686	major facilitator superfamily permease	Lactobacillus casei ATCC 334	YP_807528.1	7e-68	131	major facilitator superfamily (MFS) benzoate transporter
ALV-0002107	hypothetical protein LSEI_2237	Lactobacillus casei ATCC 334	YP_807424.1	4e-11	38	hypothetical protein
ALV-0001821	IS30 family transposase	Lactobacillus casei ATCC 334	YP_806558.1	3e-73	129	IS30 family transposase
ALV-0002062	IS30 family transposase	Lactobacillus casei ATCC 334	YP_807116.1	1e-72	129	IS30 family transposase
ALV-0002785	IS30 family transposase	Lactobacillus casei ATCC 334	YP_806558.1	3e-73	129	IS30 family transposase
ALV-0002959	metal-dependent amidase/aminoacylase/carboxypeptidase	Lactobacillus casei ATCC 334	YP_808049.1	1e-82	150	N-acyl-L-amino acid amidohydrolase
ALV-0001438	IS30 family transposase	Lactobacillus casei ATCC 334	YP_805666.1	6e-43	86	IS30 family transposase
ALV-0002872	hypothetical protein LSEI_0542	Lactobacillus casei ATCC 334	YP_805833.1	3e-42	107	hypothetical protein
ALV-0000001	transposase	Lactobacillus casei ATCC 334	YP_806556.1	4e-59	119	transposase
ALV-0000332	transposase	Lactobacillus casei ATCC 334	YP_806469.1	1e-57	109	transposase
ALV-0000481	cellobiose-specific PTS system IIC component	Lactobacillus casei ATCC 334	YP_807971.1	e-105	193	PTS system cellobiose-specific IIC component
ALV-0002273	saccharopine dehydrogenase related protein	Lactobacillus casei ATCC 334	YP_806443.1	5e-48	92	saccharopine dehydrogenase-related protein
ALV-0001893	phosphoribosyl-ATP pyrophosphatase	Lactobacillus casei ATCC 334	YP_806647.1	8e-17	49	phosphoribosyl-ATP pyrophosphatase
ALV-0000352	transposase	Lactobacillus casei ATCC 334	YP_805575.1	2e-69	127	transposase
ALV-0003201	transposase	Lactobacillus casei ATCC 334	YP_806556.1	2e-38	147	transposase
ALV-0001908	conserved hypothetical protein (LtrC)	Lactobacillus casei BD-II	AEA58642.1	8e-65	138	hypothetical protein
ALV-0000155	transposase IS3/IS911 family protein	lactobacillus casei BL23	YP_001988062.1	6e-46	93	ISxac3 family transposase
ALV-0000251	transposase IS3/IS911 family protein	lactobacillus casei BL23	YP_001988062.1	7e-46	93	transposase
ALV-0000309	transposase IS3/IS911 family protein	lactobacillus casei BL23	YP_001988062.1	1e-46	93	seryl-tRNA synthetase
ALV-0000323	transposase IS3/IS911 family protein	lactobacillus casei BL23	YP_001988062.1	6e-46	93	transposase
ALV-0000780	hypothetical protein LCABL_12970	lactobacillus casei BL23	YP_001987239.1	9e-43	91	hypothetical protein
ALV-0001823	transposase	lactobacillus casei BL23	YP_001988054.1	5e-85	158	transposase
ALV-0001824	transposase	lactobacillus casei BL23	YP_001988055.1	3e-86	161	transposase
ALV-0001948	hypothetical protein LCABL_13030	lactobacillus casei BL23	YP_001987245.1	1e-14	42	hypothetical protein
ALV-0002096	lactoylglutathione lyase related lyase	lactobacillus casei BL23	YP_001987848.1	2e-89	160	glyoxalase family protein
ALV-0002494	hypothetical protein LCABL_03620	lactobacillus casei BL23	YP_001986346.1	1e-20	71	hypothetical protein
ALV-0002668	hypothetical protein LCABL_13120	lactobacillus casei BL23	YP_001987254.1	4e-35	76	hypothetical protein
ALV-0002865	transposase IS3/IS911 family protein	lactobacillus casei BL23	YP_001988062.1	1e-46	93	transposase
ALV-0000863	alpha-glucosidase	lactobacillus casei BL23	YP_001987085.1	2e-09	37	oligo-1,6-glucosidase
ALV-0000427	hypothetical protein LCABL_13420	lactobacillus casei BL23	YP_001987283.1	8e-80	146	phage tail assembly
ALV-0000432	endolysin	lactobacillus casei BL23	YP_001987288.1	9e-46	92	putative lysin protein
ALV-0001012	cobalt ABC transporter permease	Lactobacillus casei BL23	YP_001986296.1	2e-06	50	energizing module transmembrane component of thiamin-regulated hydroxymethylpyrimidine ECF transporter
ALV-0003127	hypothetical protein LCABL_12970	lactobacillus casei BL23	YP_001987239.1	7e-15	43	hypothetical protein
ALV-0001647	30S ribosomal protein S14	lactobacillus casei BL23	YP_001988520.1	3e-13	36	ribosomal protein S14
ALV-0000189	YbfG	lactobacillus casei BL23	YP_001986020.1	e-172	300	hypothetical protein
ALV-0003119	Integrase, catalytic domain	lactobacillus casei BL23	YP_001988063.1	3e-61	112	transposase
ALV-0001066	Major tail protein	lactobacillus casei BL23	YP_001987278.1	2e-42	92	hypothetical protein
ALV-0001918	transposase	Lactobacillus casei LC2W	AEA55461.1	4e-60	116	transposase
ALV-0000308	transposase	Lactobacillus casei LC2W	AEA55495.1	7e-09	39	hypothetical protein
ALV-0001005	putative transcription antiterminator	Lactobacillus casei str. Zhang	YP_003787479.1	1e-37	88	BglG family transcription antiterminator
ALV-0001437	putative transposase PrcB	Lactobacillus casei str. Zhang	YP_003789062.1	1e-06	49	hypothetical protein
ALV-0002696	putative transposase PrcB	Lactobacillus casei str. Zhang	YP_003789062.1	9e-10	60	hypothetical protein
ALV-0003047	hypothetical protein LCAZH_2114	Lactobacillus casei str. Zhang	YP_003789174.1	6e-14	42	hypothetical protein
ALV-0002010	lactoylglutathione lyase-like lyase	Lactobacillus casei str. Zhang	YP_003788760.1	2e-54	103	glyoxalase family protein
ALV-0001439	putative transposase PrcB	Lactobacillus casei str. Zhang	YP_003789062.1	2e-53	103	hypothetical protein
ALV-0000923	putative transposase PrcB	Lactobacillus casei str. Zhang	YP_003787293.1	2e-84	148	hypothetical protein
ALV-0000944	putative transposase PrcB	Lactobacillus casei str. Zhang	YP_003787293.1	2e-84	148	hypothetical protein
ALV-0001703	putative transposase PrcB	Lactobacillus casei str. Zhang	YP_003787293.1	2e-84	148	hypothetical protein
ALV-0001909	putative transposase PrcB	Lactobacillus casei str. Zhang	YP_003787293.1	2e-84	148	hypothetical protein
ALV-0002103	putative transposase PrcB	Lactobacillus casei str. Zhang	YP_003787293.1	2e-84	148	hypothetical protein
ALV-0002405	putative transposase PrcB	Lactobacillus casei str. Zhang	YP_003787293.1	2e-84	148	hypothetical protein
ALV-0002579	putative transposase PrcB	Lactobacillus casei str. Zhang	YP_003787293.1	2e-84	148	hypothetical protein
ALV-0001445	NADH oxidase (putative)	Lactobacillus coryniformis subsp. coryniformis KCTC 3167	ZP_08478386.1	e-151	464	putative NADH oxidase
ALV-0002928	glycerol-3-phosphate cytidyltransferase (CDP-glycerol pyrophosphorylase) (teichoic acid biosynthesis protein D)	Lactobacillus coryniformis subsp. coryniformis KCTC 3167	ZP_08476455.1	1e-58	127	glycerol-3-phosphate cytidylyltransferase
ALV-0002173	transposase IS5 family protein	Lactobacillus coryniformis subsp. coryniformis KCTC 3167	ZP_08476141.1	3e-86	158	hypothetical protein
ALV-0002929	putative capsular polysaccharide synthesis enzyme Cap5A	Lactobacillus coryniformis subsp. torquens KCTC 3535	ZP_08573308.1	0.0004	203	hypothetical protein
ALV-0003096	transposase	Lactobacillus coryniformis subsp. torquens KCTC 3535	ZP_08574059.1	7e-69	133	transposase
ALV-0000929	ribose operon repressor	Lactobacillus crispatus ST1	YP_003602065.1	7e-12	85	hypothetical protein
ALV-0000924	ISLpl1 transposase	Lactobacillus fermentum 28-3-CHN	ZP_05863375.1	3e-14	40	IS30 family transposase
ALV-0001822	transposase	Lactobacillus fermentum 28-3-CHN	ZP_05864026.1	3e-30	77	transposase
ALV-0002786	conserved hypothetical protein	Lactobacillus fermentum 28-3-CHN	ZP_05863373.1	3e-56	102	IS30 family transposase
ALV-0002172	transposase	Lactobacillus fermentum IFO 3956	YP_001844234.1	1e-60	126	IS30 family transposase
ALV-0000320	ImpB/MucB/SamB family protein	Lactobacillus helveticus DSM 20075	ZP_05752538.1	7e-62	138	ImpB/MucB/SamB family protein
ALV-0000321	Possible DNA-directed DNA polymerase	Lactobacillus helveticus H10	ADX71202.1	3e-18	47	ImpB/MucB/SamB family protein
ALV-0002490	transposase	Lactobacillus hilgardii ATCC 8290	ZP_03954193.1	6e-46	93	hypothetical protein
ALV-0000434	toxin-antitoxin system	Lactobacillus iners DSM 13335	ZP_05744333.1	0.31	66	hypothetical protein
ALV-0003094	transposase	Lactobacillus kefiranofaciens ZW3	YP_004563206.1	5e-15	42	hypothetical protein
ALV-0002695	AF322594_4 putative transposase PrcB	Lactobacillus paracasei	AAG48147.1	2e-57	103	hypothetical protein
ALV-0002717	AF322594_4 putative transposase PrcB	Lactobacillus paracasei	AAG48147.1	2e-57	103	hypothetical protein
ALV-0001034	AF322594_4 putative transposase PrcB	Lactobacillus paracasei	AAG48147.1	1e-75	134	hypothetical protein
ALV-0002061	AF322594_4 putative transposase PrcB	Lactobacillus paracasei	AAG48147.1	6e-75	134	hypothetical protein
ALV-0002691	AF322594_4 putative transposase PrcB	Lactobacillus paracasei	AAG48147.1	1e-75	134	hypothetical protein
ALV-0000586	AF322594_4 putative transposase PrcB	Lactobacillus paracasei	AAG48147.1	1e-72	138	hypothetical protein
ALV-0002834	AF322594_4 putative transposase PrcB	Lactobacillus paracasei	AAG48147.1	1e-78	143	hypothetical protein
ALV-0002174	AF322594_4 putative transposase PrcB	Lactobacillus paracasei	AAG48147.1	1e-83	148	hypothetical protein
ALV-0002884	AF322594_4 putative transposase PrcB	Lactobacillus paracasei	AAG48147.1	1e-83	147	hypothetical protein
ALV-0002914	AF322594_4 putative transposase PrcB	Lactobacillus paracasei	AAG48147.1	2e-83	148	hypothetical protein
ALV-0002787	IS30 family transposase	Lactobacillus paracasei subsp. paracasei	YP_002720032.1	e-133	250	IS30 family transposase
ALV-0000126	prophage Lp2 protein 56	Lactobacillus paracasei subsp. paracasei 8700:2	ZP_04674176.1	3e-96	391	lysozyme M1 (1,4-beta-N-acetylmuramidase)
ALV-0000783	predicted protein	Lactobacillus paracasei subsp. paracasei 8700:2	ZP_04674315.1	6e-20	52	hypothetical protein
ALV-0002820	phage head tail joining protein	Lactobacillus paracasei subsp. paracasei 8700:2	ZP_04674358.1	2e-62	121	hypothetical protein
ALV-0001328	phosphoribosylformylglycinamidine synthase II	Lactobacillus paracasei subsp. paracasei 8700:2	ZP_04675143.1	9e-36	70	phosphoribosylformylglycinamidine synthase, synthetase subunit
ALV-0001171	dipeptidase a; cysteine peptidase; merops family c69	Lactobacillus paracasei subsp. paracasei 8700:2	ZP_04673068.1	1e-44	88	dipeptidase
ALV-0000576	conserved hypothetical protein	Lactobacillus paracasei subsp. paracasei ATCC 25302	ZP_03965744.1	6e-54	111	putative endonuclease
ALV-0000580	conserved hypothetical protein	Lactobacillus paracasei subsp. paracasei ATCC 25302	ZP_03964689.1	2e-17	85	hypothetical protein
ALV-0001950	transposase	Lactobacillus paracasei subsp. paracasei ATCC 25302	ZP_03963982.1	e-126	259	PTS system glucitol/sorbitol-specific IIC component
ALV-0002165	conserved hypothetical protein	Lactobacillus paracasei subsp. paracasei ATCC 25302	ZP_03965800.1	6e-31	84	transposase
ALV-0002491	conserved hypothetical protein	Lactobacillus paracasei subsp. paracasei ATCC 25302	ZP_03965789.1	2e-57	107	hypothetical protein
ALV-0002674	conserved hypothetical protein	Lactobacillus paracasei subsp. paracasei ATCC 25302	ZP_03964191.1	3e-65	135	hypothetical protein
ALV-0001906	protein of hypothetical function UPF0236	Lactobacillus paracasei subsp. paracasei ATCC 25302	ZP_03963217.1	2e-11	44	hypothetical protein
ALV-0002448	transposase, IS4	Lactobacillus paracasei subsp. paracasei ATCC 25302	ZP_03965790.1	0.43	38	hypothetical protein
ALV-0001190	ABC superfamily ATP binding cassette transporter, ABC/membrane protein	Lactobacillus paracasei subsp. paracasei ATCC 25302	ZP_03963838.1	1e-40	82	transport ATP-binding protein
ALV-0002069	DAACS family dicarboxylate/amino acid:sodium (Na+) symporter	Lactobacillus paracasei subsp. paracasei ATCC 25302	ZP_03964356.1	4e-22	65	Na+/H+-dicarboxylate symporter
ALV-0002950	efflux transporter, RND family, MFP subunit	Lactobacillus paracasei subsp. paracasei ATCC 25302	ZP_03963575.1	1e-26	57	periplasmic component of efflux system
ALV-0000601	transposase	Lactobacillus paracasei subsp. paracasei ATCC 25302	ZP_03965767.1	2e-23	49	IS30 family transposase
ALV-0002510	5-keto-4-deoxyuronate isomerase	Lactobacillus paracasei subsp. paracasei ATCC 25302	ZP_03962933.1	1e-24	57	4-deoxy-L-threo-5-hexosulose-uronate ketol-isomerase
ALV-0000214	glycerol kinase	Lactobacillus paracasei subsp. paracasei ATCC 25302	ZP_03964391.1	5e-58	108	glycerol kinase
ALV-0002113	conserved hypothetical protein	Lactobacillus paracasei subsp. paracasei ATCC 25302	ZP_03963796.1	7e-34	72	hypothetical protein
ALV-0002239	transposase	Lactobacillus paracasei subsp. paracasei ATCC 25302	ZP_03963982.1	4e-42	82	transposase
ALV-0000446	protein of hypothetical function UPF0236	Lactobacillus paracasei subsp. paracasei ATCC 25302	ZP_03963217.1	2e-50	96	hypothetical protein
ALV-0000259	transposase	Lactobacillus paracasei subsp. paracasei ATCC 25302	ZP_03963982.1	3e-67	123	transposase
ALV-0000249	possible FMN reductase	Lactobacillus paracasei subsp. paracasei ATCC 25302	ZP_03964430.1	1e-33	70	putative NADH-flavin reductase
ALV-0001299	3'-to-5' exonuclease	Lactobacillus paracasei subsp. paracasei ATCC 25302	ZP_03964826.1	4e-45	118	CMP-binding factor
ALV-0002689	transposase	Lactobacillus paracasei subsp. paracasei ATCC 25302	ZP_03965767.1	4e-41	88	IS30 family transposase
ALV-0001142	possible phage integrase	Lactobacillus paracasei subsp. paracasei ATCC 25302	ZP_03965054.1	7e-39	79	phage integrase
ALV-0000316	citryl-CoA lyase	Lactobacillus pentosus MP-10	CCB83648.1	e-141	304	citrate lyase beta chain
ALV-0000317	citrate lyase, alpha chain	Lactobacillus pentosus MP-10	CCB83647.1	0	512	citrate lyase alpha chain
ALV-0000319	putative 2-(5''-triphosphoribosyl)-3'-dephosphocoenzyme-A synthase (2-(5''-triphosphoribosyl)-3'-dephospho-CoA synthase)	Lactobacillus pentosus MP-10	CCB83661.1	e-101	286	2-(5''-triphosphoribosyl)-3'-dephosphocoenzyme-A synthase
ALV-0000563	integrase	Lactobacillus phage A2	NP_680502.1	0	385	hypothetical protein
ALV-0001058	putative host interaction protein	Lactobacillus phage A2	NP_680496.1	1e-48	102	phage tail assembly
ALV-0002026	putative large terminase subunit	Lactobacillus phage A2	NP_680484.1	2e-89	160	phage terminase, large subunit
ALV-0002663	hypothetical protein lb338_phage_176	Lactobacillus phage Lb338-1	YP_002790855.1	2e-34	86	hypothetical protein
ALV-0000433	putative lysin protein	Lactobacillus phage phiAT3	YP_025045.1	e-154	284	putative lysin protein
ALV-0002864	putative DNA replication protein	Lactobacillus phage phiAT3	YP_025057.1	9e-70	145	DnaD domain-containing protein
ALV-0001415	putative DNA replication protein	Lactobacillus phage phiAT3	YP_025057.1	3e-10	43	putative DNA replication protein
ALV-0000307	transposase	Lactobacillus plantarum	ADE34573.1	2e-34	74	transposase
ALV-0001361	transposase	Lactobacillus plantarum	ADE34573.1	4e-62	116	transposase
ALV-0003091	transposase	Lactobacillus plantarum	ADE34573.1	1e-64	122	transposase
ALV-0002086	transposase	Lactobacillus plantarum	ADE34573.1	2e-67	125	transposase
ALV-0000253	tartrate dehydratase subunit alpha	Lactobacillus plantarum subsp. plantarum ATCC 14917	ZP_07077781.1	0	310	L(+)-tartrate dehydratase alpha subunit
ALV-0000258	phospho-2-dehydro-3-deoxyheptonate aldolase	Lactobacillus plantarum subsp. plantarum ATCC 14917	ZP_07077775.1	e-129	226	2-keto-3-deoxy-D-arabino-heptulosonate-7-phosphate synthase I beta
ALV-0000256	cation transport protein	Lactobacillus plantarum subsp. plantarum ST-III	YP_003924186.1	0	473	2-oxoglutarate/malate translocator-like protein
ALV-0000066	hypothetical protein lp_1293	Lactobacillus plantarum WCFS1	NP_784942.1	2e-49	280	calcineurin-like phosphoesterase
ALV-0000254	L(+)-tartrate dehydratase subunit beta	Lactobacillus plantarum WCFS1	NP_784774.1	e-116	203	L(+)-tartrate dehydratase beta subunit
ALV-0000255	hypothetical protein lp_1088	Lactobacillus plantarum WCFS1	NP_784773.1	7e-55	108	putative aromatic ring hydroxylating enzyme
ALV-0000257	3-dehydroquinate synthase	Lactobacillus plantarum WCFS1	NP_784771.1	0	359	3-dehydroquinate synthase
ALV-0002926	putative membrane protein	Lactobacillus reuteri	ABS84226.1	0.0001	313	hypothetical protein
ALV-0000063	hypothetical protein crcB homolog	Lactobacillus rhamnosus GG	YP_003172177.1	7e-25	132	membrane protein
ALV-0001060	phage-related tail component	Lactobacillus rhamnosus GG	YP_003170884.1	0	433	phage tail fiber protein
ALV-0001067	phage-related major tail protein	Lactobacillus rhamnosus GG	YP_003170880.1	5e-54	113	hypothetical protein
ALV-0002846	phage-related terminase large subunit	Lactobacillus rhamnosus GG	YP_003170871.1	0	404	phage terminase large subunit
ALV-0000898	type II restriction enzyme methyltransferase	Lactobacillus rhamnosus GG	YP_003171843.1	4e-59	133	putative type II restriction enzyme methylase subunit
ALV-0001063	hypothetical protein LGG_01137	Lactobacillus rhamnosus GG	YP_003170883.1	9e-84	171	phage tape measure
ALV-0001062	hypothetical protein LGG_01137	Lactobacillus rhamnosus GG	YP_003170883.1	e-134	280	phage tape measure
ALV-0000734	transposase IS30 family protein	Lactobacillus rhamnosus GG	YP_003169766.1	3e-53	103	IS30 family transposase
ALV-0002451	transposase IS30 family protein	Lactobacillus rhamnosus GG	YP_003169766.1	6e-57	109	IS30 family transposase
ALV-0000986	transposase IS30 family protein	Lactobacillus rhamnosus GG	YP_003169766.1	1e-62	118	IS30 family transposase
ALV-0002044	phage-related replication protein	Lactobacillus rhamnosus GG	YP_003170852.1	2e-56	111	hypothetical protein
ALV-0001970	transposase IS30 family protein	Lactobacillus rhamnosus GG	YP_003169766.1	3e-73	129	IS30 family transposase
ALV-0002988	transposase IS30 family protein	Lactobacillus rhamnosus GG	YP_003169766.1	3e-73	129	IS30 family transposase
ALV-0002084	transposase IS30 family protein	Lactobacillus rhamnosus GG	YP_003170210.1	8e-68	124	IS30 family transposase
ALV-0002104	transposase IS30 family protein	Lactobacillus rhamnosus GG	YP_003170210.1	3e-73	136	IS30 family transposase
ALV-0001073	phage-related minor capsid protein (GpG protein)	Lactobacillus rhamnosus GG	YP_003170875.1	1e-81	155	minor capsid protein
ALV-0001412	hypothetical protein LRH_06756	Lactobacillus rhamnosus HN001	ZP_03212343.1	e-121	256	hypothetical protein
ALV-0001413	hypothetical protein LRH_06761	Lactobacillus rhamnosus HN001	ZP_03212344.1	e-118	222	phage protein
ALV-0001414	Single-stranded DNA-binding protein	Lactobacillus rhamnosus HN001	ZP_03212346.1	9e-58	146	single-stranded DNA-binding protein
ALV-0002025	hypothetical protein LRH_06896	Lactobacillus rhamnosus HN001	ZP_03212371.1	2e-25	63	hypothetical protein
ALV-0002922	transposase	Lactobacillus rhamnosus HN001	YP_002221606.1	9e-85	156	transposase
ALV-0001470	D-alanine-activating enzyme	Lactobacillus rhamnosus HN001	ZP_03211519.1	4e-08	37	D-alanine--poly(phosphoribitol) ligase subunit 1
ALV-0003124	transposase	Lactobacillus rhamnosus HN001	YP_002221606.1	3e-32	69	transposase
ALV-0000953	hypothetical protein LC705_01063	Lactobacillus rhamnosus Lc 705	YP_003173753.1	2e-66	131	prophage Lp4 protein 12
ALV-0000963	phage-related portal protein	Lactobacillus rhamnosus Lc 705	YP_003173764.1	e-117	210	phage portal protein
ALV-0001408	hypothetical protein LC705_00846	Lactobacillus rhamnosus Lc 705	YP_003173536.1	2e-07	42	hypothetical protein
ALV-0002149	hypothetical protein LC705_00887	Lactobacillus rhamnosus Lc 705	YP_003173577.1	1e-21	78	hypothetical protein
ALV-0002688	transposase, IS30	Lactobacillus rhamnosus Lc 705	YP_003175675.1	7e-32	67	IS30 family transposase
ALV-0000962	phage-related portal protein	Lactobacillus rhamnosus Lc 705	YP_003173385.1	4e-82	171	phage portal protein
ALV-0000064	camphor resistance protein CrcB2	Lactobacillus rhamnosus LMS2-1	ZP_04441488.1	7e-28	116	CrcB-like protein
ALV-0002493	flavin-nucleotide-binding protein structurally involved in to pyridoxine 5'-phosphate oxidase	Lactobacillus rhamnosus LMS2-1	ZP_04439516.1	6e-68	132	pyridoxine 5'-phosphate oxidase V related flavin-nucleotide-binding protein
ALV-0002858	probable methylase	Lactobacillus rhamnosus LMS2-1	ZP_04440375.1	e-129	233	putative methylase
ALV-0000449	possible transposase PrcB	Lactobacillus rhamnosus LMS2-1	ZP_04442572.1	5e-18	44	IS30 family transposase
ALV-0001916	transposase	Lactobacillus rhamnosus LMS2-1	ZP_04440294.1	1e-61	119	transposase
ALV-0000497	possible ISPsy8, transposase OrfA	Lactobacillus rhamnosus LMS2-1	ZP_04439522.1	0.0005	59	hypothetical protein
ALV-0002605	possible ISPsy8, transposase OrfA	Lactobacillus rhamnosus LMS2-1	ZP_04439522.1	0.0005	59	hypothetical protein
ALV-0001983	transposase	Lactobacillus rhamnosus LMS2-1	ZP_04440294.1	3e-74	136	transposase
ALV-0001440	prolyl aminopeptidase	Lactobacillus rhamnosus LMS2-1	ZP_04440286.1	4e-71	145	proline iminopeptidase
ALV-0000068	unknown protein	Lactobacillus sakei	AAP44573.1	8e-21	162	hypothetical protein
ALV-0000070	hypothetical protein LACR_1418	Lactococcus lactis subsp. cremoris SK11	YP_809355.1	5e-27	82	hypothetical protein
ALV-0000071	integrase	Lactococcus lactis subsp. cremoris SK11	YP_809354.1	e-169	412	integrase
ALV-0001520	conserved hypothetical protein	Leptotrichia goodfellowii F0264	ZP_06012265.1	0.0003	46	hypothetical protein
ALV-0000627	possible integrase	Leuconostoc mesenteroides subsp. cremoris ATCC 19254	ZP_03914905.1	0.009	29	hypothetical protein
ALV-0002170	hypothetical protein LMHG_11053	Listeria monocytogenes FSL N1-017	ZP_07074715.1	8e-44	92	phage minor tail protein
ALV-0000318	CitXG protein, includes Apo-citrate lyase phosphoribosyl-dephospho-CoA transferase	Oenococcus oeni ATCC BAA-1163	ZP_01544953.1	2e-42	181	apo-citrate lyase phosphoribosyl-dephospho-CoA transferase
ALV-0001917	hypothetical protein AWRIB429_2159	Oenococcus oeni AWRIB429	ZP_06554769.1	3e-22	73	hypothetical protein
ALV-0000314	citrate lyase synthetase	Oenococcus oeni PSU-1	YP_810044.1	e-107	317	citrate lyase ligase
ALV-0002488	transposase	Oenococcus oeni PSU-1	YP_809975.1	4e-85	156	transposase
ALV-0000353	IS30 family transposase	Oenococcus oeni PSU-1	YP_809948.1	3e-50	103	IS30 family transposase
ALV-0001944	hypothetical protein Spy49_1522	Streptococcus phage NZ131.3	YP_002286481.1	9e-09	91	hypothetical protein
ALV-0001607	possible transposase	Weissella paramesenteroides ATCC 33313	ZP_04783829.1	8e-43	99	transposase
ALV-0002404	possible transposase	Weissella paramesenteroides ATCC 33313	ZP_04783829.1	2e-44	96	transposase
ALV-0000098	No BLAST hit.				235	hypothetical protein
ALV-0000343	No BLAST hit.				42	hypothetical protein
ALV-0000581	No BLAST hit.				185	hypothetical protein
ALV-0001405	No BLAST hit.				41	hypothetical protein
ALV-0001945	No BLAST hit.				39	hypothetical protein
ALV-0002497	No BLAST hit.				39	hypothetical protein
ALV-0002881	No BLAST hit.				102	hypothetical protein
ALV-0002882	No BLAST hit.				68	hypothetical protein
ALV-0002927	No BLAST hit.				60	hypothetical protein
ALV-0003092	No BLAST hit.				44	hypothetical protein

[truncated: 7 more sheets: LcaUW1, LcaUW4, ATCC 334, BD-II, BL23, LC2W, Zhang]
