# Supplementary material for: Analysis of the Lactobacillus casei supragenome and its influence in species evolution and lifestyle adaptation
Source: BMC Genomics. 2012 Oct 5;13:533. doi: 10.1186/1471-2164-13-533 (PMC3496567; doi:10.1186/1471-2164-13-533)
Supplement: Additional file 3 — Table S2. Evidence for recent intraspecific and niche-associated horizontal gene transfer in L. casei. [file 1471-2164-13-533-S3.xlsx]

## Sheet: Sheet1
Table S2 Genes that may reflect recent intraspecific and niche-associated horizontal gene transfer in L. casei
L. casei Strain	Putative Source	NCBI Accession Number	E-value	Feature Length (residues)	Predicted Product	% G+C of Source Species Genome	% G+C of Gene in Source	% G+C of Gene in L. casei	DNA Homology (% identity / % coverage)	Notes
21/1	Lactobacillus rhamnosus	YP_003169766.1	4e-85	149	IS30 family transposase	46	52	52	99/100	Gene is common in source strains
	L. rhamnosus	YP_003173751.1	E-108	207	Phage-related transcriptional regulator		39	39	98/99
A2-362	L. rhamnosus	YP_003171274.1	E-114	210	Phage major tail protein		42	42	97/96	Gene is common in source strains
	L. rhamnosus	YP_003169766.1	E-117	340	IS30 family transposase		52	52	99/100
	L. rhamnosus	YP_002221606.1	E-82	156	Transposase		43	43	99/100
	Oenococcus oeni	YP_809975.1	E-85	156	Transposase	37	42	43	99/100
CRF28	L. rhamnosus	YP_003175640.1	4e-89	190	Type I restriction-modification system, restriction subunit R	46	45	45	97/99	Plasmid-coded in source species
M36	Lactobacillus fermentum	CAA52853.1	E-133	229	Replication protein RepB	52	33	33	99/98	Plasmid rep gene in source
	L. fermentum	ZP_03945777.1	4e-80	146	Transposase		42	42	99/100
UCD174	Lactobacillus brevis	YP_796272.1	0	390	1,3-Propanediol dehydrogenase	46	47	47	99/100
	L. brevis	YP_794323.1	E-119	208	IS30 family transposase		41	41	99/100
	Lactobacillus buchneri	ZP_03942383.1	E-103	187	Transposase	39	46	46	99/100
	Lactobacillus plantarum	ZP_07077781.1	0	310	L(+)-Tartrate dehydratase alpha subunit	44	48	48	99/100	These four genes form an operon that is common among L. plantarum strains but not previously found in other lactic acid bacteria
	L. plantarum	ZP_07077775.1	E-129	226	2-Keto-3-deoxy-D-arabino-heptulosonate-7-phosphate synthase I beta		51	51	99/100
	L. plantarum	YP_003924186.1	0	473	2-Oxoglutarate /malate translocator protein		49	50	99/100
	L. plantarum	NP_784774.1	E-116	203	L(+)-Tartrate dehydratase beta subunit		48	47	99/100
	L. rhamnosus	YP_002221606.1	9e-85	156	Transposase	46	43	43	99/98
	O. oeni	YP_809975.1	E-85	156	Transposase	37	43	43	100/100
UW1	L. brevis	YP_794273.1	E-159	273	Naphthoate synthase	46	49	49	98/100
	L. brevis	YP_796337.1	0	355	ABC superfamily sugar transporter, ATP-binding component		39	39	99/100	These four genes are clustered together in source species
	L. brevis	YP_796336.1	0	432	Multiple sugar ABC transporter, substrate-binding protein		37	37	99/100
	L. brevis	YP_796335.1	E-157	284	Multiple sugar ABC transporter, membrane-spanning permease protein		38	37	99/100
	L. brevis	YP_796334.1	E-150	271	Multiple sugar ABC transporter, membrane-spanning permease protein		38	38	99/100
	L. brevis	YP_795893.1	E-136	255	Hypothetical protein		43	43	96/99
	L. brevis	YP_794256.1	E-83	150	Transposase		41	41	99/100
	L. fermentum	ADJ41366.1	E-129	222	Transposase	51	47	47	99/100
	L. rhamnosus	YP_002221594.1	5e-88	158	Molecular chaperone/ Small heat shock protein	46	45	45	100/100
	L. rhamnosus	YP_002221606.1	2e-83	156	Transposase		43	43	99/100
UW4	L. fermentum	ADJ41366.1	3e-94	171	Transposase	51	47	47	99/100
	L. rhamnosus	AAW22502.1	E-119	205	IS30 family transposase	46	52	51	99/100
	Listeria innocua	NP_569202.1	E-127	231	Transposase	37	39	39	99/97
	O. oeni	YP_809975.1	E-85	156	Transposase	37	43	43	99/100
ATCC 334	L. rhamnosus	YP_003170090.1	E-141	467	Hypothetical protein	46	49	48	99/100
	O. oeni	YP_809975.1	E-84	155	Transposase	37	43	43	99/100
BD-II	L. plantarum	YP_003061692.1	E-136	246	Phosphoribosylcarboxy-aminoimidazole (NCAIR) mutase	44	53	53	98/100	Plasmid-coded in L. casei BD-II; these five genes are part of the L. plantarum lar operon
	L. plantarum	YP_003061693.1	E-149	263	Hypothetical protein		47	47	99/100
	L. plantarum	ACT60997.1	E-88	143	Hypothetical protein		47	47	99/100
	L. plantarum	ZP_07076709.1	E-131	238	Glycerol uptake facilitator protein		44	45	99/100
	L. plantarum	NP_783952.1	E-158	276	Hypothetical protein		52	47	99/100
LC2W	L. rhamnosus	YP_002221606.1	E-85	156	Transposase	46	43	44	99/100
Zhang	Lactobacillus salivarius	ADJ79741.1	E-127	247	Hypothetical membrane protein	33	51	51	99/100	Plasmid coded in both species
	L. salivarius	YP_163755.1	E-106	190	Hypothetical protein		30	30	99/100	Plasmid coded in both species
